# Supplementary material for: The Effects of (Dis)similarities Between the Creator and the Assessor on Assessing Creativity: A Comparison of Humans and LLMs
Source: J Intell. 2025 Jul 3;13(7):80. doi: 10.3390/jintelligence13070080 (PMC12295035; doi:10.3390/jintelligence13070080)
Supplement: Supplementary file 1 [file jintelligence-13-00080-s001.zip]

Archive with 76 entries (63 files):
- Supplementary Folder/
- Supplementary Folder/Additional information.pdf
- Supplementary Folder/Stage 1 - Story Collection/
- Supplementary Folder/Stage 1 - Story Collection/Originally Collected Stories/
- Supplementary Folder/Stage 1 - Story Collection/Originally Collected Stories/Chinese AI - Kimi/
- Supplementary Folder/Stage 1 - Story Collection/Originally Collected Stories/Chinese AI - Kimi/Story 1 - Creative.pdf
- Supplementary Folder/Stage 1 - Story Collection/Originally Collected Stories/Chinese AI - Kimi/Story 10 - Non-creative.pdf
- Supplementary Folder/Stage 1 - Story Collection/Originally Collected Stories/Chinese AI - Kimi/Story 2 - Creative.pdf
- Supplementary Folder/Stage 1 - Story Collection/Originally Collected Stories/Chinese AI - Kimi/Story 3 - Creative.pdf
- Supplementary Folder/Stage 1 - Story Collection/Originally Collected Stories/Chinese AI - Kimi/Story 4 - Creative.pdf
- Supplementary Folder/Stage 1 - Story Collection/Originally Collected Stories/Chinese AI - Kimi/Story 5 - Creative.pdf
- Supplementary Folder/Stage 1 - Story Collection/Originally Collected Stories/Chinese AI - Kimi/Story 6 - Non-creative.pdf
- Supplementary Folder/Stage 1 - Story Collection/Originally Collected Stories/Chinese AI - Kimi/Story 7 - Non-creative.pdf
- Supplementary Folder/Stage 1 - Story Collection/Originally Collected Stories/Chinese AI - Kimi/Story 8 - Non-creative.pdf
- Supplementary Folder/Stage 1 - Story Collection/Originally Collected Stories/Chinese AI - Kimi/Story 9 - Non-creative.pdf
- Supplementary Folder/Stage 1 - Story Collection/Originally Collected Stories/Chinese Human Participants/
- Supplementary Folder/Stage 1 - Story Collection/Originally Collected Stories/Chinese Human Participants/Story 1 Creative.pdf
- Supplementary Folder/Stage 1 - Story Collection/Originally Collected Stories/Chinese Human Participants/Story 10 Non-Creative.pdf
- Supplementary Folder/Stage 1 - Story Collection/Originally Collected Stories/Chinese Human Participants/Story 2 Creative.pdf
- Supplementary Folder/Stage 1 - Story Collection/Originally Collected Stories/Chinese Human Participants/Story 3 Creative.pdf
- Supplementary Folder/Stage 1 - Story Collection/Originally Collected Stories/Chinese Human Participants/Story 4 Creative.pdf
- Supplementary Folder/Stage 1 - Story Collection/Originally Collected Stories/Chinese Human Participants/Story 5 Creative.pdf
- Supplementary Folder/Stage 1 - Story Collection/Originally Collected Stories/Chinese Human Participants/Story 6 Non-Creative.pdf
- Supplementary Folder/Stage 1 - Story Collection/Originally Collected Stories/Chinese Human Participants/Story 7 Non-Creative.pdf
- Supplementary Folder/Stage 1 - Story Collection/Originally Collected Stories/Chinese Human Participants/Story 8 Non-Creative.pdf
- Supplementary Folder/Stage 1 - Story Collection/Originally Collected Stories/Chinese Human Participants/Story 9 Non-Creative.pdf
- Supplementary Folder/Stage 1 - Story Collection/Originally Collected Stories/Western AI - ChatGPT/
- Supplementary Folder/Stage 1 - Story Collection/Originally Collected Stories/Western AI - ChatGPT/Story 1 - Creative.pdf
- Supplementary Folder/Stage 1 - Story Collection/Originally Collected Stories/Western AI - ChatGPT/Story 10 - Non-creative.pdf
- Supplementary Folder/Stage 1 - Story Collection/Originally Collected Stories/Western AI - ChatGPT/Story 2 - Creative.pdf
- Supplementary Folder/Stage 1 - Story Collection/Originally Collected Stories/Western AI - ChatGPT/Story 3 - Creative.pdf
- Supplementary Folder/Stage 1 - Story Collection/Originally Collected Stories/Western AI - ChatGPT/Story 4 - Creative.pdf
- Supplementary Folder/Stage 1 - Story Collection/Originally Collected Stories/Western AI - ChatGPT/Story 5 - Creative.pdf
- Supplementary Folder/Stage 1 - Story Collection/Originally Collected Stories/Western AI - ChatGPT/Story 6 - Non-creative.pdf
- Supplementary Folder/Stage 1 - Story Collection/Originally Collected Stories/Western AI - ChatGPT/Story 7 - Non-creative.pdf
- Supplementary Folder/Stage 1 - Story Collection/Originally Collected Stories/Western AI - ChatGPT/Story 8 - Non-creative.pdf
- Supplementary Folder/Stage 1 - Story Collection/Originally Collected Stories/Western AI - ChatGPT/Story 9 - Non-creative.pdf
- Supplementary Folder/Stage 1 - Story Collection/Originally Collected Stories/Western Human Participants/
- Supplementary Folder/Stage 1 - Story Collection/Originally Collected Stories/Western Human Participants/Story 1 - Creative.pdf
- Supplementary Folder/Stage 1 - Story Collection/Originally Collected Stories/Western Human Participants/Story 10 - Non-creative.pdf
- Supplementary Folder/Stage 1 - Story Collection/Originally Collected Stories/Western Human Participants/Story 11 - Non-creative.pdf
- Supplementary Folder/Stage 1 - Story Collection/Originally Collected Stories/Western Human Participants/Story 12 - Non-creative.pdf
- Supplementary Folder/Stage 1 - Story Collection/Originally Collected Stories/Western Human Participants/Story 13 - Non-creative.pdf
- Supplementary Folder/Stage 1 - Story Collection/Originally Collected Stories/Western Human Participants/Story 2 - Creative.pdf
- Supplementary Folder/Stage 1 - Story Collection/Originally Collected Stories/Western Human Participants/Story 3 - Creative.pdf
- Supplementary Folder/Stage 1 - Story Collection/Originally Collected Stories/Western Human Participants/Story 4 - Creative.pdf
- Supplementary Folder/Stage 1 - Story Collection/Originally Collected Stories/Western Human Participants/Story 5 - Creative.pdf
- Supplementary Folder/Stage 1 - Story Collection/Originally Collected Stories/Western Human Participants/Story 6 - Creative.pdf
- Supplementary Folder/Stage 1 - Story Collection/Originally Collected Stories/Western Human Participants/Story 7 - Non-creative.pdf
- Supplementary Folder/Stage 1 - Story Collection/Originally Collected Stories/Western Human Participants/Story 8 - Non-creative.pdf
- Supplementary Folder/Stage 1 - Story Collection/Originally Collected Stories/Western Human Participants/Story 9 - Non-creative.pdf
- Supplementary Folder/Stage 1 - Story Collection/Randomly Selected Stories/
- Supplementary Folder/Stage 1 - Story Collection/Randomly Selected Stories/Chinese AI - Kimi/
- Supplementary Folder/Stage 1 - Story Collection/Randomly Selected Stories/Chinese AI - Kimi/Story 1 - Creative.pdf
- Supplementary Folder/Stage 1 - Story Collection/Randomly Selected Stories/Chinese AI - Kimi/Story 10 - Non-creative.pdf
- Supplementary Folder/Stage 1 - Story Collection/Randomly Selected Stories/Chinese AI - Kimi/Story 4 - Creative.pdf
- Supplementary Folder/Stage 1 - Story Collection/Randomly Selected Stories/Chinese AI - Kimi/Story 7 - Non-creative.pdf
- Supplementary Folder/Stage 1 - Story Collection/Randomly Selected Stories/Chinese Human Participants/
- Supplementary Folder/Stage 1 - Story Collection/Randomly Selected Stories/Chinese Human Participants/Story 1 Creative.pdf
- Supplementary Folder/Stage 1 - Story Collection/Randomly Selected Stories/Chinese Human Participants/Story 4 Creative.pdf
- Supplementary Folder/Stage 1 - Story Collection/Randomly Selected Stories/Chinese Human Participants/Story 7 Non-Creative.pdf
- Supplementary Folder/Stage 1 - Story Collection/Randomly Selected Stories/Chinese Human Participants/Story 9 Non-Creative.pdf
- Supplementary Folder/Stage 1 - Story Collection/Randomly Selected Stories/Western AI - ChatGPT/
- Supplementary Folder/Stage 1 - Story Collection/Randomly Selected Stories/Western AI - ChatGPT/Story 10 - Non-creative.pdf
- Supplementary Folder/Stage 1 - Story Collection/Randomly Selected Stories/Western AI - ChatGPT/Story 2 - Creative.pdf
- Supplementary Folder/Stage 1 - Story Collection/Randomly Selected Stories/Western AI - ChatGPT/Story 3 - Creative.pdf
- Supplementary Folder/Stage 1 - Story Collection/Randomly Selected Stories/Western AI - ChatGPT/Story 6 - Non-creative.pdf
- Supplementary Folder/Stage 1 - Story Collection/Randomly Selected Stories/Western Human Participants/
- Supplementary Folder/Stage 1 - Story Collection/Randomly Selected Stories/Western Human Participants/Story 1 - Creative.pdf
- Supplementary Folder/Stage 1 - Story Collection/Randomly Selected Stories/Western Human Participants/Story 12 - Non-creative.pdf
- Supplementary Folder/Stage 1 - Story Collection/Randomly Selected Stories/Western Human Participants/Story 2 - Creative.pdf
- Supplementary Folder/Stage 1 - Story Collection/Randomly Selected Stories/Western Human Participants/Story 9 - Non-creative.pdf
- Supplementary Folder/Stage 1 - Story Collection/Testing Instructions for Stage 1.pdf
- Supplementary Folder/Stage 2 - Story Assessment/
- Supplementary Folder/Stage 2 - Story Assessment/Assessment Dataset.xlsx
- Supplementary Folder/Stage 2 - Story Assessment/Testing Instructions for Stage 2.pdf
