# Supplementary material for: The Effects of (Dis)similarities Between the Creator and the Assessor on Assessing Creativity: A Comparison of Humans and LLMs
Source: J Intell. 2025 Jul 3;13(7):80. doi: 10.3390/jintelligence13070080 (PMC12295035; doi:10.3390/jintelligence13070080)
Supplement: Supplementary file 1 [file jintelligence-13-00080-s001.zip › Supplementary Folder/Stage 2 - Story Assessment/Assessment Dataset.xlsx]

## Sheet: creativity_dataset
evaluator_id	evaluator_cohort	creator_cohort	cultural_similarity	functional_similarity	story_id	is_creative	creativity	originality	appropriateness
1	1	1	1	1	1	0	3	3	4
1	1	1	1	1	2	0	4	4	5
1	1	1	1	1	3	1	4	4	5
1	1	1	1	1	4	1	5	5	6
1	1	2	1	0	5	0	4	4	5
1	1	2	1	0	6	0	4	4	5
1	1	2	1	0	7	1	5	5	5
1	1	2	1	0	8	1	5	5	4
1	1	4	0	0	9	0	3	3	4
1	1	4	0	0	10	0	2	2	3
1	1	4	0	0	11	1	5	5	5
1	1	4	0	0	12	1	4	4	5
1	1	3	0	1	13	0	4	4	5
1	1	3	0	1	14	0	4	4	5
1	1	3	0	1	15	1	5	5	6
1	1	3	0	1	16	1	5	5	5
2	1	1	1	1	1	0	3	3	4
2	1	1	1	1	2	0	4	4	5
2	1	1	1	1	3	1	4	4	5
2	1	1	1	1	4	1	5	5	6
2	1	2	1	0	5	0	4	4	5
2	1	2	1	0	6	0	4	4	5
2	1	2	1	0	7	1	5	5	5
2	1	2	1	0	8	1	5	5	4
2	1	4	0	0	9	0	3	3	4
2	1	4	0	0	10	0	2	2	3
2	1	4	0	0	11	1	5	5	5
2	1	4	0	0	12	1	4	4	5
2	1	3	0	1	13	0	4	4	5
2	1	3	0	1	14	0	4	4	5
2	1	3	0	1	15	1	5	5	6
2	1	3	0	1	16	1	5	5	6
3	1	1	1	1	1	0	3	3	4
3	1	1	1	1	2	0	4	4	5
3	1	1	1	1	3	1	4	4	5
3	1	1	1	1	4	1	5	5	6
3	1	2	1	0	5	0	4	4	5
3	1	2	1	0	6	0	4	4	5
3	1	2	1	0	7	1	5	5	5
3	1	2	1	0	8	1	5	5	4
3	1	4	0	0	9	0	4	4	5
3	1	4	0	0	10	0	3	3	4
3	1	4	0	0	11	1	5	5	5
3	1	4	0	0	12	1	4	4	5
3	1	3	0	1	13	0	4	4	5
3	1	3	0	1	14	0	4	4	5
3	1	3	0	1	15	1	5	5	6
3	1	3	0	1	16	1	4	4	5
4	1	1	1	1	1	0	3	3	4
4	1	1	1	1	2	0	5	5	5
4	1	1	1	1	3	1	4	4	5
4	1	1	1	1	4	1	5	5	5
4	1	2	1	0	5	0	4	4	4
4	1	2	1	0	6	0	5	5	5
4	1	2	1	0	7	1	6	6	6
4	1	2	1	0	8	1	5	5	5
4	1	4	0	0	9	0	4	4	4
4	1	4	0	0	10	0	2	2	3
4	1	4	0	0	11	1	5	5	5
4	1	4	0	0	12	1	4	4	5
4	1	3	0	1	13	0	4	4	5
4	1	3	0	1	14	0	4	4	5
4	1	3	0	1	15	1	5	5	5
4	1	3	0	1	16	1	5	5	5
5	1	1	1	1	1	0	3	3	4
5	1	1	1	1	2	0	4	4	5
5	1	1	1	1	3	1	4	4	5
5	1	1	1	1	4	1	5	5	6
5	1	2	1	0	5	0	4	4	5
5	1	2	1	0	6	0	4	4	5
5	1	2	1	0	7	1	5	5	5
5	1	2	1	0	8	1	5	5	4
5	1	4	0	0	9	0	3	3	4
5	1	4	0	0	10	0	2	2	3
5	1	4	0	0	11	1	5	5	5
5	1	4	0	0	12	1	4	4	5
5	1	3	0	1	13	0	4	4	5
5	1	3	0	1	14	0	4	4	5
5	1	3	0	1	15	1	5	5	6
5	1	3	0	1	16	1	5	5	5
6	1	1	1	1	1	0	3	3	3
6	1	1	1	1	2	0	5	5	5
6	1	1	1	1	3	1	4	4	4
6	1	1	1	1	4	1	5	5	5
6	1	2	1	0	5	0	4	4	4
6	1	2	1	0	6	0	4	4	4
6	1	2	1	0	7	1	6	6	6
6	1	2	1	0	8	1	5	5	4
6	1	4	0	0	9	0	4	4	4
6	1	4	0	0	10	0	2	2	2
6	1	4	0	0	11	1	4	4	4
6	1	4	0	0	12	1	3	3	3
6	1	3	0	1	13	0	3	3	3
6	1	3	0	1	14	0	3	3	3
6	1	3	0	1	15	1	5	5	5
6	1	3	0	1	16	1	5	5	5
7	1	1	1	1	1	0	3	3	4
7	1	1	1	1	2	0	4	4	5
7	1	1	1	1	3	1	4	4	5
7	1	1	1	1	4	1	5	5	6
7	1	2	1	0	5	0	4	3	5
7	1	2	1	0	6	0	4	4	5
7	1	2	1	0	7	1	5	5	5
7	1	2	1	0	8	1	5	5	5
7	1	4	0	0	9	0	4	4	5
7	1	4	0	0	10	0	2	2	3
7	1	4	0	0	11	1	5	5	5
7	1	4	0	0	12	1	4	4	5
7	1	3	0	1	13	0	4	4	5
7	1	3	0	1	14	0	3	3	4
7	1	3	0	1	15	1	5	5	6
7	1	3	0	1	16	1	5	5	6
8	1	1	1	1	1	0	3	3	4
8	1	1	1	1	2	0	5	5	5
8	1	1	1	1	3	1	4	4	5
8	1	1	1	1	4	1	5	5	5
8	1	2	1	0	5	0	4	4	4
8	1	2	1	0	6	0	4	4	4
8	1	2	1	0	7	1	5	5	5
8	1	2	1	0	8	1	5	5	5
8	1	4	0	0	9	0	3	3	4
8	1	4	0	0	10	0	2	2	3
8	1	4	0	0	11	1	5	5	5
8	1	4	0	0	12	1	4	4	5
8	1	3	0	1	13	0	4	4	5
8	1	3	0	1	14	0	4	4	5
8	1	3	0	1	15	1	5	5	5
8	1	3	0	1	16	1	5	5	5
9	1	1	1	1	1	0	3	3	4
9	1	1	1	1	2	0	4	4	5
9	1	1	1	1	3	1	4	4	5
9	1	1	1	1	4	1	4	4	5
9	1	2	1	0	5	0	3	3	4
9	1	2	1	0	6	0	4	4	5
9	1	2	1	0	7	1	5	5	5
9	1	2	1	0	8	1	5	5	5
9	1	4	0	0	9	0	3	3	4
9	1	4	0	0	10	0	2	2	3
9	1	4	0	0	11	1	5	5	5
9	1	4	0	0	12	1	4	4	5
9	1	3	0	1	13	0	4	4	5
9	1	3	0	1	14	0	4	4	5
9	1	3	0	1	15	1	5	5	6
9	1	3	0	1	16	1	5	5	5
10	1	1	1	1	1	0	3	4	5
10	1	1	1	1	2	0	5	6	5
10	1	1	1	1	3	1	3	4	5
10	1	1	1	1	4	1	5	6	5
10	1	2	1	0	5	0	5	5	6
10	1	2	1	0	6	0	5	5	6
10	1	2	1	0	7	1	5	6	5
10	1	2	1	0	8	1	5	5	6
10	1	4	0	0	9	0	4	5	6
10	1	4	0	0	10	0	4	5	6
10	1	4	0	0	11	1	4	5	6
10	1	4	0	0	12	1	4	5	5
10	1	3	0	1	13	0	4	5	6
10	1	3	0	1	14	0	4	5	5
10	1	3	0	1	15	1	4	5	6
10	1	3	0	1	16	1	4	5	6
11	1	1	1	1	1	0	3	3	5
11	1	1	1	1	2	0	4	4	5
11	1	1	1	1	3	1	4	4	5
11	1	1	1	1	4	1	4	4	5
11	1	2	1	0	5	0	3	3	5
11	1	2	1	0	6	0	5	5	5
11	1	2	1	0	7	1	5	5	5
11	1	2	1	0	8	1	5	5	5
11	1	4	0	0	9	0	4	4	5
11	1	4	0	0	10	0	2	2	4
11	1	4	0	0	11	1	5	5	5
11	1	4	0	0	12	1	4	4	5
11	1	3	0	1	13	0	4	4	5
11	1	3	0	1	14	0	3	3	5
11	1	3	0	1	15	1	5	5	6
11	1	3	0	1	16	1	5	5	5
12	1	1	1	1	1	0	3	3	4
12	1	1	1	1	2	0	4	4	4
12	1	1	1	1	3	1	4	4	5
12	1	1	1	1	4	1	5	5	5
12	1	2	1	0	5	0	4	4	4
12	1	2	1	0	6	0	4	4	4
12	1	2	1	0	7	1	5	5	5
12	1	2	1	0	8	1	5	5	4
12	1	4	0	0	9	0	4	4	4
12	1	4	0	0	10	0	2	2	3
12	1	4	0	0	11	1	5	5	4
12	1	4	0	0	12	1	4	4	4
12	1	3	0	1	13	0	4	4	5
12	1	3	0	1	14	0	3	3	4
12	1	3	0	1	15	1	5	5	5
12	1	3	0	1	16	1	5	5	5
13	1	1	1	1	1	0	3	3	4
13	1	1	1	1	2	0	4	4	5
13	1	1	1	1	3	1	4	4	5
13	1	1	1	1	4	1	4	4	5
13	1	2	1	0	5	0	4	4	4
13	1	2	1	0	6	0	5	5	5
13	1	2	1	0	7	1	5	5	5
13	1	2	1	0	8	1	5	5	5
13	1	4	0	0	9	0	3	3	4
13	1	4	0	0	10	0	2	2	3
13	1	4	0	0	11	1	5	5	5
13	1	4	0	0	12	1	4	4	5
13	1	3	0	1	13	0	3	3	4
13	1	3	0	1	14	0	4	4	5
13	1	3	0	1	15	1	5	5	6
13	1	3	0	1	16	1	5	5	6
14	1	1	1	1	1	0	3	3	4
14	1	1	1	1	2	0	4	4	5
14	1	1	1	1	3	1	4	4	5
14	1	1	1	1	4	1	5	5	5
14	1	2	1	0	5	0	4	4	5
14	1	2	1	0	6	0	4	4	4
14	1	2	1	0	7	1	5	5	5
14	1	2	1	0	8	1	5	5	4
14	1	4	0	0	9	0	4	4	4
14	1	4	0	0	10	0	2	2	3
14	1	4	0	0	11	1	5	5	5
14	1	4	0	0	12	1	4	4	5
14	1	3	0	1	13	0	4	4	5
14	1	3	0	1	14	0	3	3	4
14	1	3	0	1	15	1	5	5	5
14	1	3	0	1	16	1	5	5	5
15	1	1	1	1	1	0	3	3	4
15	1	1	1	1	2	0	4	4	4
15	1	1	1	1	3	1	4	4	5
15	1	1	1	1	4	1	5	5	5
15	1	2	1	0	5	0	4	4	4
15	1	2	1	0	6	0	4	4	4
15	1	2	1	0	7	1	5	5	5
15	1	2	1	0	8	1	5	5	4
15	1	4	0	0	9	0	4	4	4
15	1	4	0	0	10	0	2	2	3
15	1	4	0	0	11	1	5	5	5
15	1	4	0	0	12	1	4	4	5
15	1	3	0	1	13	0	4	4	5
15	1	3	0	1	14	0	4	4	5
15	1	3	0	1	15	1	5	5	5
15	1	3	0	1	16	1	5	5	5
16	1	1	1	1	1	0	3	3	4
16	1	1	1	1	2	0	4	4	5
16	1	1	1	1	3	1	4	4	5
16	1	1	1	1	4	1	4	4	5
16	1	2	1	0	5	0	4	4	4
16	1	2	1	0	6	0	5	5	5
16	1	2	1	0	7	1	5	5	5
16	1	2	1	0	8	1	5	5	4
16	1	4	0	0	9	0	3	3	4
16	1	4	0	0	10	0	2	2	3
16	1	4	0	0	11	1	5	5	5
16	1	4	0	0	12	1	4	4	5
16	1	3	0	1	13	0	3	3	4
16	1	3	0	1	14	0	4	4	5
16	1	3	0	1	15	1	5	5	6
16	1	3	0	1	16	1	5	5	5
17	1	1	1	1	1	0	3	3	4
17	1	1	1	1	2	0	4	4	5
17	1	1	1	1	3	1	4	4	5
17	1	1	1	1	4	1	4	4	5
17	1	2	1	0	5	0	4	4	4
17	1	2	1	0	6	0	5	5	5
17	1	2	1	0	7	1	5	5	5
17	1	2	1	0	8	1	5	5	4
17	1	4	0	0	9	0	3	3	4
17	1	4	0	0	10	0	2	2	3
17	1	4	0	0	11	1	5	5	5
17	1	4	0	0	12	1	4	4	5
17	1	3	0	1	13	0	3	3	4
17	1	3	0	1	14	0	4	4	5
17	1	3	0	1	15	1	5	5	6
17	1	3	0	1	16	1	5	5	5
18	1	1	1	1	1	0	3	3	4
18	1	1	1	1	2	0	5	5	6
18	1	1	1	1	3	1	4	4	5
18	1	1	1	1	4	1	5	5	6
18	1	2	1	0	5	0	3	3	4
18	1	2	1	0	6	0	4	4	5
18	1	2	1	0	7	1	5	5	6
18	1	2	1	0	8	1	4	4	5
18	1	4	0	0	9	0	3	3	4
18	1	4	0	0	10	0	2	2	3
18	1	4	0	0	11	1	5	5	6
18	1	4	0	0	12	1	4	4	5
18	1	3	0	1	13	0	4	4	5
18	1	3	0	1	14	0	4	4	5
18	1	3	0	1	15	1	5	5	6
18	1	3	0	1	16	1	5	5	6
19	1	1	1	1	1	0	3	3	4
19	1	1	1	1	2	0	4	4	5
19	1	1	1	1	3	1	4	4	5
19	1	1	1	1	4	1	4	4	5
19	1	2	1	0	5	0	4	4	5
19	1	2	1	0	6	0	5	5	5
19	1	2	1	0	7	1	5	5	5
19	1	2	1	0	8	1	5	5	5
19	1	4	0	0	9	0	4	4	5
19	1	4	0	0	10	0	2	2	3
19	1	4	0	0	11	1	5	5	5
19	1	4	0	0	12	1	3	3	4
19	1	3	0	1	13	0	3	3	4
19	1	3	0	1	14	0	3	3	4
19	1	3	0	1	15	1	4	4	5
19	1	3	0	1	16	1	3	3	4
20	1	1	1	1	1	0	3	3	4
20	1	1	1	1	2	0	4	4	5
20	1	1	1	1	3	1	4	4	5
20	1	1	1	1	4	1	5	5	6
20	1	2	1	0	5	0	4	4	5
20	1	2	1	0	6	0	4	4	5
20	1	2	1	0	7	1	5	5	5
20	1	2	1	0	8	1	5	5	4
20	1	4	0	0	9	0	4	4	5
20	1	4	0	0	10	0	2	2	3
20	1	4	0	0	11	1	5	5	5
20	1	4	0	0	12	1	4	4	5
20	1	3	0	1	13	0	4	4	5
20	1	3	0	1	14	0	4	4	5
20	1	3	0	1	15	1	5	5	6
20	1	3	0	1	16	1	5	5	5
21	1	1	1	1	1	0	3	3	4
21	1	1	1	1	2	0	4	4	5
21	1	1	1	1	3	1	4	4	5
21	1	1	1	1	4	1	5	5	5
21	1	2	1	0	5	0	4	4	5
21	1	2	1	0	6	0	4	4	5
21	1	2	1	0	7	1	5	5	5
21	1	2	1	0	8	1	5	5	4
21	1	4	0	0	9	0	3	3	4
21	1	4	0	0	10	0	2	2	3
21	1	4	0	0	11	1	5	5	5
21	1	4	0	0	12	1	4	4	5
21	1	3	0	1	13	0	4	4	5
21	1	3	0	1	14	0	4	4	5
21	1	3	0	1	15	1	5	5	5
21	1	3	0	1	16	1	5	5	5
22	1	1	1	1	1	0	3	4	5
22	1	1	1	1	2	0	4	4	4
22	1	1	1	1	3	1	4	5	4
22	1	1	1	1	4	1	5	5	5
22	1	2	1	0	5	0	3	3	4
22	1	2	1	0	6	0	4	4	4
22	1	2	1	0	7	1	5	5	5
22	1	2	1	0	8	1	5	5	5
22	1	4	0	0	9	0	3	3	4
22	1	4	0	0	10	0	2	3	3
22	1	4	0	0	11	1	4	4	4
22	1	4	0	0	12	1	4	4	4
22	1	3	0	1	13	0	4	4	4
22	1	3	0	1	14	0	3	3	4
22	1	3	0	1	15	1	5	5	5
22	1	3	0	1	16	1	5	4	5
23	1	1	1	1	1	0	3	3	4
23	1	1	1	1	2	0	4	4	5
23	1	1	1	1	3	1	4	4	5
23	1	1	1	1	4	1	4	4	5
23	1	2	1	0	5	0	4	4	5
23	1	2	1	0	6	0	4	4	5
23	1	2	1	0	7	1	5	5	6
23	1	2	1	0	8	1	5	5	4
23	1	4	0	0	9	0	4	4	5
23	1	4	0	0	10	0	2	2	3
23	1	4	0	0	11	1	5	5	5
23	1	4	0	0	12	1	4	4	5
23	1	3	0	1	13	0	3	3	4
23	1	3	0	1	14	0	3	3	4
23	1	3	0	1	15	1	5	5	6
23	1	3	0	1	16	1	5	5	6
24	1	1	1	1	1	0	3	3	4
24	1	1	1	1	2	0	4	4	5
24	1	1	1	1	3	1	4	4	5
24	1	1	1	1	4	1	5	5	6
24	1	2	1	0	5	0	3	3	4
24	1	2	1	0	6	0	4	4	5
24	1	2	1	0	7	1	5	5	6
24	1	2	1	0	8	1	4	4	5
24	1	4	0	0	9	0	3	3	4
24	1	4	0	0	10	0	2	2	3
24	1	4	0	0	11	1	5	5	6
24	1	4	0	0	12	1	4	4	5
24	1	3	0	1	13	0	4	4	5
24	1	3	0	1	14	0	4	4	5
24	1	3	0	1	15	1	5	5	6
24	1	3	0	1	16	1	5	5	6
25	1	1	1	1	1	0	3	3	4
25	1	1	1	1	2	0	4	4	5
25	1	1	1	1	3	1	4	4	5
25	1	1	1	1	4	1	5	5	6
25	1	2	1	0	5	0	4	4	5
25	1	2	1	0	6	0	4	4	5
25	1	2	1	0	7	1	5	5	5
25	1	2	1	0	8	1	5	5	5
25	1	4	0	0	9	0	3	3	4
25	1	4	0	0	10	0	2	2	3
25	1	4	0	0	11	1	5	5	5
25	1	4	0	0	12	1	4	4	5
25	1	3	0	1	13	0	4	4	5
25	1	3	0	1	14	0	4	4	5
25	1	3	0	1	15	1	5	5	6
25	1	3	0	1	16	1	5	5	5
26	1	1	1	1	1	0	3	3	4
26	1	1	1	1	2	0	4	4	5
26	1	1	1	1	3	1	4	4	5
26	1	1	1	1	4	1	5	5	5
26	1	2	1	0	5	0	3	3	4
26	1	2	1	0	6	0	4	4	5
26	1	2	1	0	7	1	5	5	5
26	1	2	1	0	8	1	5	5	4
26	1	4	0	0	9	0	3	3	4
26	1	4	0	0	10	0	2	2	3
26	1	4	0	0	11	1	5	5	4
26	1	4	0	0	12	1	4	4	5
26	1	3	0	1	13	0	4	4	5
26	1	3	0	1	14	0	4	4	5
26	1	3	0	1	15	1	5	5	5
26	1	3	0	1	16	1	5	5	5
27	1	1	1	1	1	0	3	3	4
27	1	1	1	1	2	0	4	4	5
27	1	1	1	1	3	1	4	4	5
27	1	1	1	1	4	1	4	4	5
27	1	2	1	0	5	0	3	3	4
27	1	2	1	0	6	0	4	4	5
27	1	2	1	0	7	1	5	5	5
27	1	2	1	0	8	1	5	5	5
27	1	4	0	0	9	0	4	4	5
27	1	4	0	0	10	0	2	2	3
27	1	4	0	0	11	1	5	5	5
27	1	4	0	0	12	1	4	4	5
27	1	3	0	1	13	0	3	3	4
27	1	3	0	1	14	0	3	3	4
27	1	3	0	1	15	1	5	5	6
27	1	3	0	1	16	1	5	5	6
28	1	1	1	1	1	0	3	3	4
28	1	1	1	1	2	0	4	4	5
28	1	1	1	1	3	1	4	4	5
28	1	1	1	1	4	1	4	4	5
28	1	2	1	0	5	0	3	3	4
28	1	2	1	0	6	0	5	5	6
28	1	2	1	0	7	1	5	5	6
28	1	2	1	0	8	1	5	5	4
28	1	4	0	0	9	0	3	3	4
28	1	4	0	0	10	0	2	2	3
28	1	4	0	0	11	1	5	5	5
28	1	4	0	0	12	1	4	4	5
28	1	3	0	1	13	0	4	4	5
28	1	3	0	1	14	0	4	4	5
28	1	3	0	1	15	1	6	6	6
28	1	3	0	1	16	1	5	5	6
29	1	1	1	1	1	0	3	3	4
29	1	1	1	1	2	0	4	4	5
29	1	1	1	1	3	1	4	4	5
29	1	1	1	1	4	1	5	5	5
29	1	2	1	0	5	0	4	4	5
29	1	2	1	0	6	0	4	4	5
29	1	2	1	0	7	1	5	5	5
29	1	2	1	0	8	1	5	5	4
29	1	4	0	0	9	0	4	4	5
29	1	4	0	0	10	0	2	2	3
29	1	4	0	0	11	1	4	4	5
29	1	4	0	0	12	1	4	4	5
29	1	3	0	1	13	0	3	3	4
29	1	3	0	1	14	0	3	3	4
29	1	3	0	1	15	1	5	5	6
29	1	3	0	1	16	1	5	5	5
30	1	1	1	1	1	0	3	3	4
30	1	1	1	1	2	0	4	4	5
30	1	1	1	1	3	1	4	4	5
30	1	1	1	1	4	1	5	5	6
30	1	2	1	0	5	0	4	4	5
30	1	2	1	0	6	0	4	4	4
30	1	2	1	0	7	1	5	5	5
30	1	2	1	0	8	1	5	5	4
30	1	4	0	0	9	0	3	3	4
30	1	4	0	0	10	0	2	2	3
30	1	4	0	0	11	1	5	5	5
30	1	4	0	0	12	1	4	4	5
30	1	3	0	1	13	0	4	4	5
30	1	3	0	1	14	0	4	4	5
30	1	3	0	1	15	1	5	5	6
30	1	3	0	1	16	1	5	5	5
31	2	1	1	0	1	0	2	2	5
31	2	1	1	0	2	0	2	2	5
31	2	1	1	0	3	1	3	4	4
31	2	1	1	0	4	1	3	3	5
31	2	2	1	1	5	0	3	4	5
31	2	2	1	1	6	0	3	3	5
31	2	2	1	1	7	1	5	5	2
31	2	2	1	1	8	1	4	4	5
31	2	4	0	1	9	0	2	2	5
31	2	4	0	1	10	0	4	4	5
31	2	4	0	1	11	1	4	5	5
31	2	4	0	1	12	1	3	3	5
31	2	3	0	0	13	0	2	4	5
31	2	3	0	0	14	0	3	3	5
31	2	3	0	0	15	1	3	3	5
31	2	3	0	0	16	1	2	2	5
32	2	1	1	0	1	0	2	3	3
32	2	1	1	0	2	0	3	3	1
32	2	1	1	0	3	1	3	3	2
32	2	1	1	0	4	1	3	3	2
32	2	2	1	1	5	0	4	3	4
32	2	2	1	1	6	0	2	1	3
32	2	2	1	1	7	1	4	4	3
32	2	2	1	1	8	1	4	3	4
32	2	4	0	1	9	0	3	4	3
32	2	4	0	1	10	0	4	4	4
32	2	4	0	1	11	1	4	4	3
32	2	4	0	1	12	1	3	3	2
32	2	3	0	0	13	0	3	3	3
32	2	3	0	0	14	0	3	3	2
32	2	3	0	0	15	1	3	3	2
32	2	3	0	0	16	1	3	3	3
33	2	1	1	0	1	0	2	2	3
33	2	1	1	0	2	0	6	6	5
33	2	1	1	0	3	1	5	4	5
33	2	1	1	0	4	1	6	5	4
33	2	2	1	1	5	0	6	5	4
33	2	2	1	1	6	0	4	3	5
33	2	2	1	1	7	1	6	6	5
33	2	2	1	1	8	1	6	5	5
33	2	4	0	1	9	0	4	4	3
33	2	4	0	1	10	0	4	4	3
33	2	4	0	1	11	1	6	6	6
33	2	4	0	1	12	1	4	3	4
33	2	3	0	0	13	0	4	4	4
33	2	3	0	0	14	0	4	3	4
33	2	3	0	0	15	1	4	4	3
33	2	3	0	0	16	1	3	3	3
34	2	1	1	0	1	0	4	3	3
34	2	1	1	0	2	0	3	4	3
34	2	1	1	0	3	1	4	4	4
34	2	1	1	0	4	1	3	4	3
34	2	2	1	1	5	0	4	4	4
34	2	2	1	1	6	0	3	4	3
34	2	2	1	1	7	1	3	4	3
34	2	2	1	1	8	1	4	4	4
34	2	4	0	1	9	0	3	3	4
34	2	4	0	1	10	0	4	4	4
34	2	4	0	1	11	1	4	3	2
34	2	4	0	1	12	1	3	4	3
34	2	3	0	0	13	0	4	4	4
34	2	3	0	0	14	0	4	3	2
34	2	3	0	0	15	1	3	4	3
34	2	3	0	0	16	1	4	4	4
35	2	1	1	0	1	0	1	3	4
35	2	1	1	0	2	0	2	2	3
35	2	1	1	0	3	1	3	3	2
35	2	1	1	0	4	1	2	2	3
35	2	2	1	1	5	0	3	3	4
35	2	2	1	1	6	0	3	3	3
35	2	2	1	1	7	1	2	2	3
35	2	2	1	1	8	1	4	4	2
35	2	4	0	1	9	0	3	2	3
35	2	4	0	1	10	0	2	3	3
35	2	4	0	1	11	1	3	3	1
35	2	4	0	1	12	1	2	1	2
35	2	3	0	0	13	0	2	2	2
35	2	3	0	0	14	0	2	2	4
35	2	3	0	0	15	1	2	2	4
35	2	3	0	0	16	1	3	3	4
36	2	1	1	0	1	0	2	2	5
36	2	1	1	0	2	0	4	4	4
36	2	1	1	0	3	1	3	3	3
36	2	1	1	0	4	1	5	5	5
36	2	2	1	1	5	0	5	5	5
36	2	2	1	1	6	0	4	4	4
36	2	2	1	1	7	1	4	4	4
36	2	2	1	1	8	1	5	5	5
36	2	4	0	1	9	0	4	4	4
36	2	4	0	1	10	0	4	4	4
36	2	4	0	1	11	1	6	6	5
36	2	4	0	1	12	1	4	4	4
36	2	3	0	0	13	0	5	5	5
36	2	3	0	0	14	0	4	4	4
36	2	3	0	0	15	1	4	4	4
36	2	3	0	0	16	1	4	4	4
37	2	1	1	0	1	0	1	1	2
37	2	1	1	0	2	0	2	2	4
37	2	1	1	0	3	1	1	1	2
37	2	1	1	0	4	1	3	2	4
37	2	2	1	1	5	0	2	3	3
37	2	2	1	1	6	0	3	3	2
37	2	2	1	1	7	1	4	4	3
37	2	2	1	1	8	1	4	3	5
37	2	4	0	1	9	0	2	3	2
37	2	4	0	1	10	0	1	1	3
37	2	4	0	1	11	1	3	4	4
37	2	4	0	1	12	1	2	2	3
37	2	3	0	0	13	0	2	3	3
37	2	3	0	0	14	0	2	2	4
37	2	3	0	0	15	1	2	2	4
37	2	3	0	0	16	1	2	1	4
38	2	1	1	0	1	0	2	3	6
38	2	1	1	0	2	0	5	6	3
38	2	1	1	0	3	1	4	3	4
38	2	1	1	0	4	1	5	5	4
38	2	2	1	1	5	0	2	4	5
38	2	2	1	1	6	0	6	6	4
38	2	2	1	1	7	1	6	6	2
38	2	2	1	1	8	1	4	5	6
38	2	4	0	1	9	0	4	3	5
38	2	4	0	1	10	0	1	3	1
38	2	4	0	1	11	1	5	5	4
38	2	4	0	1	12	1	1	2	6
38	2	3	0	0	13	0	1	1	5
38	2	3	0	0	14	0	1	1	6
38	2	3	0	0	15	1	3	4	6
38	2	3	0	0	16	1	5	4	3
39	2	1	1	0	1	0	1	1	1
39	2	1	1	0	2	0	1	1	1
39	2	1	1	0	3	1	1	1	1
39	2	1	1	0	4	1	1	1	1
39	2	2	1	1	5	0	1	1	1
39	2	2	1	1	6	0	1	1	1
39	2	2	1	1	7	1	1	1	1
39	2	2	1	1	8	1	1	1	1
39	2	4	0	1	9	0	1	1	1
39	2	4	0	1	10	0	1	1	1
39	2	4	0	1	11	1	1	1	1
39	2	4	0	1	12	1	1	1	1
39	2	3	0	0	13	0	1	1	1
39	2	3	0	0	14	0	1	1	1
39	2	3	0	0	15	1	1	1	1
39	2	3	0	0	16	1	1	1	1
40	2	1	1	0	1	0	4	2	5
40	2	1	1	0	2	0	2	2	3
40	2	1	1	0	3	1	5	3	6
40	2	1	1	0	4	1	2	2	4
40	2	2	1	1	5	0	2	2	6
40	2	2	1	1	6	0	3	3	3
40	2	2	1	1	7	1	5	5	4
40	2	2	1	1	8	1	5	5	4
40	2	4	0	1	9	0	2	2	5
40	2	4	0	1	10	0	2	2	5
40	2	4	0	1	11	1	5	5	5
40	2	4	0	1	12	1	2	2	5
40	2	3	0	0	13	0	2	2	6
40	2	3	0	0	14	0	2	2	5
40	2	3	0	0	15	1	3	3	5
40	2	3	0	0	16	1	3	2	5
41	2	1	1	0	1	0	5	4	6
41	2	1	1	0	2	0	5	5	6
41	2	1	1	0	3	1	5	5	6
41	2	1	1	0	4	1	5	5	6
41	2	2	1	1	5	0	5	5	6
41	2	2	1	1	6	0	5	5	6
41	2	2	1	1	7	1	5	5	6
41	2	2	1	1	8	1	6	6	6
41	2	4	0	1	9	0	6	6	6
41	2	4	0	1	10	0	6	6	6
41	2	4	0	1	11	1	6	6	6
41	2	4	0	1	12	1	5	5	6
41	2	3	0	0	13	0	5	5	6
41	2	3	0	0	14	0	5	5	6
41	2	3	0	0	15	1	5	5	6
41	2	3	0	0	16	1	5	5	6
42	2	1	1	0	1	0	4	4	4
42	2	1	1	0	2	0	3	3	3
42	2	1	1	0	3	1	3	3	3
42	2	1	1	0	4	1	2	2	2
42	2	2	1	1	5	0	3	3	3
42	2	2	1	1	6	0	3	3	3
42	2	2	1	1	7	1	4	4	4
42	2	2	1	1	8	1	3	3	3
42	2	4	0	1	9	0	3	3	3
42	2	4	0	1	10	0	1	1	1
42	2	4	0	1	11	1	4	4	4
42	2	4	0	1	12	1	3	3	3
42	2	3	0	0	13	0	3	3	3
42	2	3	0	0	14	0	3	3	3
42	2	3	0	0	15	1	3	3	3
42	2	3	0	0	16	1	2	2	2
43	2	1	1	0	1	0	6	4	5
43	2	1	1	0	2	0	4	3	4
43	2	1	1	0	3	1	3	3	4
43	2	1	1	0	4	1	3	3	3
43	2	2	1	1	5	0	3	3	3
43	2	2	1	1	6	0	3	2	2
43	2	2	1	1	7	1	6	6	6
43	2	2	1	1	8	1	6	6	6
43	2	4	0	1	9	0	4	4	4
43	2	4	0	1	10	0	6	6	6
43	2	4	0	1	11	1	6	6	6
43	2	4	0	1	12	1	6	6	6
43	2	3	0	0	13	0	2	2	3
43	2	3	0	0	14	0	3	2	4
43	2	3	0	0	15	1	3	3	3
43	2	3	0	0	16	1	5	5	4
44	2	1	1	0	1	0	3	2	5
44	2	1	1	0	2	0	4	3	4
44	2	1	1	0	3	1	4	3	5
44	2	1	1	0	4	1	3	3	3
44	2	2	1	1	5	0	3	3	3
44	2	2	1	1	6	0	4	4	4
44	2	2	1	1	7	1	5	4	4
44	2	2	1	1	8	1	4	4	3
44	2	4	0	1	9	0	2	2	2
44	2	4	0	1	10	0	1	2	2
44	2	4	0	1	11	1	5	4	4
44	2	4	0	1	12	1	4	3	4
44	2	3	0	0	13	0	4	3	4
44	2	3	0	0	14	0	3	3	4
44	2	3	0	0	15	1	3	3	4
44	2	3	0	0	16	1	3	3	4
45	2	1	1	0	1	0	2	2	2
45	2	1	1	0	2	0	5	5	5
45	2	1	1	0	3	1	6	6	5
45	2	1	1	0	4	1	4	4	4
45	2	2	1	1	5	0	5	5	5
45	2	2	1	1	6	0	4	4	2
45	2	2	1	1	7	1	5	5	4
45	2	2	1	1	8	1	2	2	2
45	2	4	0	1	9	0	3	3	3
45	2	4	0	1	10	0	3	3	4
45	2	4	0	1	11	1	5	5	5
45	2	4	0	1	12	1	4	4	4
45	2	3	0	0	13	0	6	6	6
45	2	3	0	0	14	0	5	4	4
45	2	3	0	0	15	1	5	4	4
45	2	3	0	0	16	1	4	4	4
46	2	1	1	0	1	0	2	2	5
46	2	1	1	0	2	0	4	4	2
46	2	1	1	0	3	1	3	3	5
46	2	1	1	0	4	1	2	2	3
46	2	2	1	1	5	0	2	2	6
46	2	2	1	1	6	0	1	1	3
46	2	2	1	1	7	1	4	5	1
46	2	2	1	1	8	1	3	3	2
46	2	4	0	1	9	0	4	4	2
46	2	4	0	1	10	0	1	1	6
46	2	4	0	1	11	1	5	5	3
46	2	4	0	1	12	1	2	2	4
46	2	3	0	0	13	0	2	2	5
46	2	3	0	0	14	0	3	2	4
46	2	3	0	0	15	1	4	4	3
46	2	3	0	0	16	1	5	5	2
47	2	1	1	0	1	0	2	3	3
47	2	1	1	0	2	0	2	3	4
47	2	1	1	0	3	1	2	2	3
47	2	1	1	0	4	1	3	3	4
47	2	2	1	1	5	0	2	2	4
47	2	2	1	1	6	0	3	3	3
47	2	2	1	1	7	1	3	3	4
47	2	2	1	1	8	1	5	5	6
47	2	4	0	1	9	0	2	2	4
47	2	4	0	1	10	0	2	1	5
47	2	4	0	1	11	1	4	3	4
47	2	4	0	1	12	1	3	3	5
47	2	3	0	0	13	0	3	3	4
47	2	3	0	0	14	0	3	3	3
47	2	3	0	0	15	1	3	4	4
47	2	3	0	0	16	1	3	3	3
48	2	1	1	0	1	0	3	3	4
48	2	1	1	0	2	0	4	4	3
48	2	1	1	0	3	1	3	3	3
48	2	1	1	0	4	1	3	3	3
48	2	2	1	1	5	0	3	3	3
48	2	2	1	1	6	0	3	3	3
48	2	2	1	1	7	1	3	4	4
48	2	2	1	1	8	1	3	3	3
48	2	4	0	1	9	0	3	4	4
48	2	4	0	1	10	0	3	3	3
48	2	4	0	1	11	1	3	4	3
48	2	4	0	1	12	1	3	4	3
48	2	3	0	0	13	0	3	3	3
48	2	3	0	0	14	0	3	3	3
48	2	3	0	0	15	1	3	4	4
48	2	3	0	0	16	1	3	3	3
49	2	1	1	0	1	0	3	2	4
49	2	1	1	0	2	0	4	4	3
49	2	1	1	0	3	1	4	3	4
49	2	1	1	0	4	1	4	4	5
49	2	2	1	1	5	0	4	4	5
49	2	2	1	1	6	0	4	4	3
49	2	2	1	1	7	1	5	4	4
49	2	2	1	1	8	1	4	4	5
49	2	4	0	1	9	0	3	3	3
49	2	4	0	1	10	0	3	3	3
49	2	4	0	1	11	1	5	5	4
49	2	4	0	1	12	1	4	4	5
49	2	3	0	0	13	0	4	3	4
49	2	3	0	0	14	0	3	3	4
49	2	3	0	0	15	1	5	4	5
49	2	3	0	0	16	1	5	4	4
50	2	1	1	0	1	0	1	3	1
50	2	1	1	0	2	0	2	3	2
50	2	1	1	0	3	1	1	3	1
50	2	1	1	0	4	1	2	3	2
50	2	2	1	1	5	0	4	2	4
50	2	2	1	1	6	0	1	2	2
50	2	2	1	1	7	1	3	3	3
50	2	2	1	1	8	1	3	4	2
50	2	4	0	1	9	0	4	4	5
50	2	4	0	1	10	0	2	3	2
50	2	4	0	1	11	1	1	3	2
50	2	4	0	1	12	1	2	3	2
50	2	3	0	0	13	0	2	3	3
50	2	3	0	0	14	0	2	4	2
50	2	3	0	0	15	1	3	3	3
50	2	3	0	0	16	1	1	3	1
51	2	1	1	0	1	0	3	4	4
51	2	1	1	0	2	0	4	4	4
51	2	1	1	0	3	1	4	4	4
51	2	1	1	0	4	1	5	5	5
51	2	2	1	1	5	0	3	3	4
51	2	2	1	1	6	0	4	4	3
51	2	2	1	1	7	1	5	6	3
51	2	2	1	1	8	1	5	6	3
51	2	4	0	1	9	0	4	3	4
51	2	4	0	1	10	0	3	3	3
51	2	4	0	1	11	1	5	5	4
51	2	4	0	1	12	1	4	3	4
51	2	3	0	0	13	0	4	3	4
51	2	3	0	0	14	0	4	3	4
51	2	3	0	0	15	1	4	4	4
51	2	3	0	0	16	1	4	4	4
52	2	1	1	0	1	0	5	3	3
52	2	1	1	0	2	0	5	5	5
52	2	1	1	0	3	1	4	4	4
52	2	1	1	0	4	1	5	2	5
52	2	2	1	1	5	0	4	5	5
52	2	2	1	1	6	0	5	5	5
52	2	2	1	1	7	1	5	5	4
52	2	2	1	1	8	1	6	6	6
52	2	4	0	1	9	0	4	5	5
52	2	4	0	1	10	0	3	3	4
52	2	4	0	1	11	1	6	6	6
52	2	4	0	1	12	1	4	5	5
52	2	3	0	0	13	0	4	4	4
52	2	3	0	0	14	0	5	4	5
52	2	3	0	0	15	1	4	5	5
52	2	3	0	0	16	1	3	3	4
53	2	1	1	0	1	0	3	2	5
53	2	1	1	0	2	0	3	3	4
53	2	1	1	0	3	1	4	4	3
53	2	1	1	0	4	1	4	4	4
53	2	2	1	1	5	0	3	2	5
53	2	2	1	1	6	0	5	4	5
53	2	2	1	1	7	1	6	6	3
53	2	2	1	1	8	1	5	5	3
53	2	4	0	1	9	0	3	3	3
53	2	4	0	1	10	0	3	3	5
53	2	4	0	1	11	1	5	5	2
53	2	4	0	1	12	1	3	2	4
53	2	3	0	0	13	0	3	2	5
53	2	3	0	0	14	0	3	3	5
53	2	3	0	0	15	1	3	3	3
53	2	3	0	0	16	1	4	4	4
54	2	1	1	0	1	0	3	2	5
54	2	1	1	0	2	0	3	3	4
54	2	1	1	0	3	1	4	3	4
54	2	1	1	0	4	1	4	3	5
54	2	2	1	1	5	0	4	4	5
54	2	2	1	1	6	0	5	4	2
54	2	2	1	1	7	1	4	4	2
54	2	2	1	1	8	1	4	4	5
54	2	4	0	1	9	0	3	3	4
54	2	4	0	1	10	0	3	4	3
54	2	4	0	1	11	1	5	5	3
54	2	4	0	1	12	1	3	3	4
54	2	3	0	0	13	0	4	3	4
54	2	3	0	0	14	0	4	3	4
54	2	3	0	0	15	1	4	4	3
54	2	3	0	0	16	1	4	4	4
55	2	1	1	0	1	0	4	3	4
55	2	1	1	0	2	0	5	5	4
55	2	1	1	0	3	1	5	4	5
55	2	1	1	0	4	1	5	5	4
55	2	2	1	1	5	0	5	5	5
55	2	2	1	1	6	0	5	5	4
55	2	2	1	1	7	1	6	6	6
55	2	2	1	1	8	1	4	5	4
55	2	4	0	1	9	0	4	4	3
55	2	4	0	1	10	0	3	4	2
55	2	4	0	1	11	1	5	5	5
55	2	4	0	1	12	1	3	3	3
55	2	3	0	0	13	0	4	3	4
55	2	3	0	0	14	0	4	3	4
55	2	3	0	0	15	1	4	3	4
55	2	3	0	0	16	1	5	5	5
56	2	1	1	0	1	0	3	6	6
56	2	1	1	0	2	0	5	5	4
56	2	1	1	0	3	1	4	4	3
56	2	1	1	0	4	1	5	4	5
56	2	2	1	1	5	0	4	6	6
56	2	2	1	1	6	0	5	4	4
56	2	2	1	1	7	1	5	4	3
56	2	2	1	1	8	1	6	3	3
56	2	4	0	1	9	0	3	3	3
56	2	4	0	1	10	0	6	6	6
56	2	4	0	1	11	1	6	5	4
56	2	4	0	1	12	1	3	5	5
56	2	3	0	0	13	0	4	5	5
56	2	3	0	0	14	0	4	4	4
56	2	3	0	0	15	1	5	5	4
56	2	3	0	0	16	1	5	5	5
57	2	1	1	0	1	0	3	4	4
57	2	1	1	0	2	0	4	4	4
57	2	1	1	0	3	1	3	3	3
57	2	1	1	0	4	1	4	4	4
57	2	2	1	1	5	0	3	3	3
57	2	2	1	1	6	0	4	5	5
57	2	2	1	1	7	1	4	4	4
57	2	2	1	1	8	1	4	5	5
57	2	4	0	1	9	0	3	4	4
57	2	4	0	1	10	0	2	3	3
57	2	4	0	1	11	1	4	4	4
57	2	4	0	1	12	1	4	4	4
57	2	3	0	0	13	0	3	4	4
57	2	3	0	0	14	0	3	4	4
57	2	3	0	0	15	1	3	4	4
57	2	3	0	0	16	1	3	3	3
58	2	1	1	0	1	0	4	2	4
58	2	1	1	0	2	0	4	5	4
58	2	1	1	0	3	1	5	4	5
58	2	1	1	0	4	1	3	3	3
58	2	2	1	1	5	0	3	2	3
58	2	2	1	1	6	0	5	6	3
58	2	2	1	1	7	1	6	6	5
58	2	2	1	1	8	1	6	6	5
58	2	4	0	1	9	0	4	3	3
58	2	4	0	1	10	0	2	1	3
58	2	4	0	1	11	1	5	5	5
58	2	4	0	1	12	1	2	1	3
58	2	3	0	0	13	0	2	1	3
58	2	3	0	0	14	0	2	1	3
58	2	3	0	0	15	1	3	2	4
58	2	3	0	0	16	1	5	4	5
59	2	1	1	0	1	0	3	3	4
59	2	1	1	0	2	0	1	1	2
59	2	1	1	0	3	1	2	1	2
59	2	1	1	0	4	1	5	4	4
59	2	2	1	1	5	0	5	4	3
59	2	2	1	1	6	0	2	1	1
59	2	2	1	1	7	1	3	3	2
59	2	2	1	1	8	1	2	1	1
59	2	4	0	1	9	0	1	2	2
59	2	4	0	1	10	0	1	1	1
59	2	4	0	1	11	1	5	6	6
59	2	4	0	1	12	1	1	1	1
59	2	3	0	0	13	0	4	4	4
59	2	3	0	0	14	0	1	1	1
59	2	3	0	0	15	1	1	1	1
59	2	3	0	0	16	1	3	4	3
60	2	1	1	0	1	0	2	1	3
60	2	1	1	0	2	0	3	1	3
60	2	1	1	0	3	1	5	5	4
60	2	1	1	0	4	1	6	6	5
60	2	2	1	1	5	0	4	4	5
60	2	2	1	1	6	0	5	4	4
60	2	2	1	1	7	1	6	6	6
60	2	2	1	1	8	1	6	6	6
60	2	4	0	1	9	0	3	5	4
60	2	4	0	1	10	0	2	1	2
60	2	4	0	1	11	1	5	6	5
60	2	4	0	1	12	1	5	5	6
60	2	3	0	0	13	0	2	2	2
60	2	3	0	0	14	0	3	3	4
60	2	3	0	0	15	1	5	5	4
60	2	3	0	0	16	1	6	6	5
61	3	1	0	1	1	0	3	2	5
61	3	2	0	0	2	0	3	3	6
61	3	3	1	1	3	0	3	2	6
61	3	4	1	0	4	1	4	4	5
61	3	2	0	0	5	1	4	4	5
61	3	3	1	1	6	0	3	2	6
61	3	4	1	0	7	0	2	2	6
61	3	2	0	0	8	0	4	5	5
61	3	3	1	1	9	1	3	4	6
61	3	1	0	1	10	1	5	5	6
61	3	2	0	0	11	1	6	6	5
61	3	4	1	0	12	0	4	3	5
61	3	3	1	1	13	1	4	4	5
61	3	1	0	1	14	1	4	4	5
61	3	4	1	0	15	1	3	4	5
61	3	1	0	1	16	0	4	5	5
62	3	4	1	0	1	0	4	4	5
62	3	1	0	1	2	1	5	5	6
62	3	3	1	1	3	1	4	4	5
62	3	1	0	1	4	0	3	3	5
62	3	4	1	0	5	1	2	3	5
62	3	2	0	0	6	1	5	4	5
62	3	1	0	1	7	1	4	4	5
62	3	3	1	1	8	1	3	4	5
62	3	2	0	0	9	0	4	3	4
62	3	3	1	1	10	0	3	3	4
62	3	1	0	1	11	0	4	4	5
62	3	4	1	0	12	0	3	3	4
62	3	2	0	0	13	1	5	5	5
62	3	4	1	0	14	1	4	3	5
62	3	3	1	1	15	0	3	4	6
62	3	2	0	0	16	0	4	5	5
63	3	4	1	0	1	1	4	4	5
63	3	2	0	0	2	0	5	5	5
63	3	2	0	0	3	1	5	5	5
63	3	1	0	1	4	1	4	4	5
63	3	3	1	1	5	0	3	3	5
63	3	1	0	1	6	0	4	4	5
63	3	4	1	0	7	1	5	5	5
63	3	4	1	0	8	0	2	3	4
63	3	2	0	0	9	0	5	4	4
63	3	3	1	1	10	1	4	4	5
63	3	3	1	1	11	0	3	4	5
63	3	1	0	1	12	0	3	4	5
63	3	4	1	0	13	0	3	4	5
63	3	2	0	0	14	1	6	6	5
63	3	3	1	1	15	1	5	4	6
63	3	1	0	1	16	1	4	4	5
64	3	4	1	0	1	1	4	3	5
64	3	2	0	0	2	0	5	4	5
64	3	2	0	0	3	1	5	5	5
64	3	1	0	1	4	1	4	5	5
64	3	3	1	1	5	0	3	4	5
64	3	1	0	1	6	0	4	4	5
64	3	4	1	0	7	1	5	5	5
64	3	4	1	0	8	0	2	3	5
64	3	2	0	0	9	0	4	5	5
64	3	3	1	1	10	1	3	4	5
64	3	3	1	1	11	0	3	4	5
64	3	1	0	1	12	0	3	3	4
64	3	4	1	0	13	0	3	3	4
64	3	2	0	0	14	1	6	5	5
64	3	3	1	1	15	1	5	4	5
64	3	1	0	1	16	1	4	4	5
65	3	1	0	1	1	1	5	5	6
65	3	4	1	0	2	1	4	5	5
65	3	2	0	0	3	1	5	5	6
65	3	1	0	1	4	1	4	4	5
65	3	4	1	0	5	0	3	4	3
65	3	3	1	1	6	0	3	3	5
65	3	1	0	1	7	0	4	4	5
65	3	1	0	1	8	0	4	3	4
65	3	3	1	1	9	1	4	4	5
65	3	4	1	0	10	0	2	3	5
65	3	2	0	0	11	1	5	4	5
65	3	4	1	0	12	1	3	4	5
65	3	2	0	0	13	0	4	5	4
65	3	2	0	0	14	0	5	4	5
65	3	3	1	1	15	0	3	3	5
65	3	3	1	1	16	1	4	4	5
66	3	2	0	0	1	1	5	6	5
66	3	1	0	1	2	1	4	5	6
66	3	4	1	0	3	0	2	3	5
66	3	3	1	1	4	1	4	5	6
66	3	4	1	0	5	0	3	4	5
66	3	4	1	0	6	1	3	4	5
66	3	1	0	1	7	1	4	5	5
66	3	2	0	0	8	0	3	4	5
66	3	2	0	0	9	0	4	5	5
66	3	1	0	1	10	0	3	4	5
66	3	4	1	0	11	1	4	5	5
66	3	1	0	1	12	0	3	4	5
66	3	3	1	1	13	1	4	5	6
66	3	2	0	0	14	1	5	5	6
66	3	3	1	1	15	0	3	4	5
66	3	3	1	1	16	0	3	4	5
67	3	3	1	1	1	0	4	3	5
67	3	2	0	0	2	0	4	4	5
67	3	4	1	0	3	0	2	2	5
67	3	1	0	1	4	1	4	4	5
67	3	4	1	0	5	0	3	3	5
67	3	2	0	0	6	1	5	5	5
67	3	2	0	0	7	0	3	3	5
67	3	1	0	1	8	0	2	2	5
67	3	4	1	0	9	1	4	4	5
67	3	2	0	0	10	1	5	4	5
67	3	3	1	1	11	1	5	4	5
67	3	3	1	1	12	0	4	3	5
67	3	1	0	1	13	1	5	4	5
67	3	1	0	1	14	0	5	4	5
67	3	4	1	0	15	1	4	3	5
67	3	3	1	1	16	1	4	3	5
68	3	2	0	0	1	1	6	5	6
68	3	4	1	0	2	1	4	5	6
68	3	1	0	1	3	1	5	4	6
68	3	3	1	1	4	1	4	4	5
68	3	2	0	0	5	1	5	5	5
68	3	2	0	0	6	0	4	4	5
68	3	1	0	1	7	0	3	3	4
68	3	3	1	1	8	0	3	3	4
68	3	1	0	1	9	0	4	4	5
68	3	4	1	0	10	0	3	3	4
68	3	4	1	0	11	0	3	3	4
68	3	4	1	0	12	1	4	4	5
68	3	2	0	0	13	0	4	5	5
68	3	3	1	1	14	0	3	4	5
68	3	1	0	1	15	1	4	5	5
68	3	3	1	1	16	1	4	5	5
69	3	1	0	1	1	0	6	5	5
69	3	2	0	0	2	0	5	4	6
69	3	4	1	0	3	0	3	3	4
69	3	2	0	0	4	1	6	5	5
69	3	4	1	0	5	1	4	3	6
69	3	1	0	1	6	1	5	4	5
69	3	3	1	1	7	1	4	3	5
69	3	2	0	0	8	1	5	6	5
69	3	1	0	1	9	0	3	2	5
69	3	4	1	0	10	1	4	5	5
69	3	2	0	0	11	0	4	5	4
69	3	3	1	1	12	0	3	3	5
69	3	1	0	1	13	1	4	4	5
69	3	4	1	0	14	0	3	3	5
69	3	3	1	1	15	0	4	3	5
69	3	3	1	1	16	1	4	4	5
70	3	4	1	0	1	0	4	5	6
70	3	4	1	0	2	1	5	5	6
70	3	1	0	1	3	1	4	5	6
70	3	3	1	1	4	0	3	4	5
70	3	1	0	1	5	0	4	4	5
70	3	3	1	1	6	0	3	4	5
70	3	2	0	0	7	1	5	5	6
70	3	2	0	0	8	0	4	4	5
70	3	2	0	0	9	1	5	5	5
70	3	2	0	0	10	0	4	3	3
70	3	4	1	0	11	1	3	3	4
70	3	1	0	1	12	1	3	4	5
70	3	4	1	0	13	0	3	3	4
70	3	1	0	1	14	0	4	5	5
70	3	3	1	1	15	1	4	4	5
70	3	3	1	1	16	1	4	4	5
71	3	3	1	1	1	0	4	5	6
71	3	2	0	0	2	1	6	5	6
71	3	2	0	0	3	0	4	4	5
71	3	4	1	0	4	1	5	5	6
71	3	4	1	0	5	0	2	2	5
71	3	3	1	1	6	0	3	3	5
71	3	2	0	0	7	1	6	6	6
71	3	1	0	1	8	0	3	3	5
71	3	1	0	1	9	1	4	4	5
71	3	3	1	1	10	1	4	4	5
71	3	1	0	1	11	0	3	3	4
71	3	4	1	0	12	1	4	4	5
71	3	4	1	0	13	0	3	3	4
71	3	1	0	1	14	1	4	4	5
71	3	2	0	0	15	0	4	4	5
71	3	3	1	1	16	1	4	5	6
72	3	2	0	0	1	0	5	4	6
72	3	2	0	0	2	1	6	5	5
72	3	3	1	1	3	1	4	4	6
72	3	4	1	0	4	1	3	3	5
72	3	1	0	1	5	1	4	4	5
72	3	2	0	0	6	1	5	5	5
72	3	1	0	1	7	0	3	3	5
72	3	4	1	0	8	0	3	3	4
72	3	2	0	0	9	0	4	4	5
72	3	4	1	0	10	1	5	5	5
72	3	3	1	1	11	0	3	3	5
72	3	4	1	0	12	0	3	3	4
72	3	1	0	1	13	1	4	5	5
72	3	1	0	1	14	0	4	5	5
72	3	3	1	1	15	0	3	4	5
72	3	3	1	1	16	1	4	5	6
73	3	1	0	1	1	1	5	4	6
73	3	4	1	0	2	0	4	3	5
73	3	2	0	0	3	0	5	4	6
73	3	2	0	0	4	1	6	5	5
73	3	1	0	1	5	0	4	3	5
73	3	3	1	1	6	0	3	3	5
73	3	3	1	1	7	1	4	4	5
73	3	1	0	1	8	0	4	4	5
73	3	4	1	0	9	0	2	2	5
73	3	4	1	0	10	1	3	3	5
73	3	2	0	0	11	1	5	4	5
73	3	1	0	1	12	1	4	5	5
73	3	3	1	1	13	0	3	4	5
73	3	2	0	0	14	0	4	5	5
73	3	4	1	0	15	1	5	5	5
73	3	3	1	1	16	1	4	5	5
74	3	4	1	0	1	1	4	5	6
74	3	4	1	0	2	0	3	4	5
74	3	2	0	0	3	0	4	5	6
74	3	1	0	1	4	1	5	6	6
74	3	1	0	1	5	0	3	4	5
74	3	4	1	0	6	0	2	3	5
74	3	4	1	0	7	1	4	3	5
74	3	3	1	1	8	1	4	5	6
74	3	1	0	1	9	0	4	5	5
74	3	3	1	1	10	0	3	4	5
74	3	2	0	0	11	0	4	4	4
74	3	2	0	0	12	1	5	5	4
74	3	3	1	1	13	0	3	4	5
74	3	2	0	0	14	1	5	6	5
74	3	1	0	1	15	1	4	5	5
74	3	3	1	1	16	1	4	5	5
75	3	1	0	1	1	1	5	5	6
75	3	2	0	0	2	1	6	5	5
75	3	4	1	0	3	1	4	5	5
75	3	4	1	0	4	1	3	4	5
75	3	1	0	1	5	1	4	5	5
75	3	2	0	0	6	0	4	4	4
75	3	1	0	1	7	0	3	3	5
75	3	3	1	1	8	0	3	3	5
75	3	2	0	0	9	0	4	3	5
75	3	3	1	1	10	0	3	2	5
75	3	2	0	0	11	1	5	5	4
75	3	4	1	0	12	0	3	3	4
75	3	4	1	0	13	0	2	2	5
75	3	1	0	1	14	0	3	3	5
75	3	3	1	1	15	1	4	4	5
75	3	3	1	1	16	1	4	5	5
76	3	4	1	0	1	0	3	4	5
76	3	3	1	1	2	0	4	5	6
76	3	1	0	1	3	1	5	6	5
76	3	2	0	0	4	0	4	5	5
76	3	2	0	0	5	0	4	5	4
76	3	4	1	0	6	1	4	5	5
76	3	1	0	1	7	0	3	4	5
76	3	3	1	1	8	0	3	4	5
76	3	4	1	0	9	1	3	4	5
76	3	2	0	0	10	1	5	5	5
76	3	1	0	1	11	1	4	4	5
76	3	3	1	1	12	1	4	4	5
76	3	2	0	0	13	1	6	6	6
76	3	1	0	1	14	0	5	5	5
76	3	4	1	0	15	0	3	4	5
76	3	3	1	1	16	1	4	5	6
77	3	2	0	0	1	0	5	5	4
77	3	1	0	1	2	0	4	4	5
77	3	2	0	0	3	0	4	4	5
77	3	1	0	1	4	0	3	3	5
77	3	4	1	0	5	0	3	3	5
77	3	4	1	0	6	1	4	4	5
77	3	3	1	1	7	0	3	3	5
77	3	2	0	0	8	1	5	5	5
77	3	3	1	1	9	0	3	3	5
77	3	3	1	1	10	1	4	4	5
77	3	4	1	0	11	1	3	4	5
77	3	1	0	1	12	1	3	3	4
77	3	4	1	0	13	0	4	3	5
77	3	2	0	0	14	1	5	4	5
77	3	1	0	1	15	1	4	4	5
77	3	3	1	1	16	1	5	4	5
78	3	1	0	1	1	1	5	4	6
78	3	4	1	0	2	1	4	5	6
78	3	2	0	0	3	0	4	5	5
78	3	2	0	0	4	1	5	5	5
78	3	3	1	1	5	0	3	2	6
78	3	1	0	1	6	0	3	2	5
78	3	4	1	0	7	0	3	3	5
78	3	4	1	0	8	0	2	2	6
78	3	1	0	1	9	0	4	3	5
78	3	3	1	1	10	1	4	3	6
78	3	4	1	0	11	1	5	5	6
78	3	2	0	0	12	1	5	5	5
78	3	2	0	0	13	0	3	3	5
78	3	1	0	1	14	1	4	5	6
78	3	3	1	1	15	1	5	4	6
78	3	3	1	1	16	0	3	4	6
79	3	3	1	1	1	0	5	4	5
79	3	2	0	0	2	1	6	5	5
79	3	4	1	0	3	0	4	3	5
79	3	2	0	0	4	0	4	4	5
79	3	2	0	0	5	0	5	4	4
79	3	4	1	0	6	0	2	2	6
79	3	2	0	0	7	1	5	5	6
79	3	1	0	1	8	1	4	5	5
79	3	4	1	0	9	1	4	3	5
79	3	4	1	0	10	1	3	4	5
79	3	1	0	1	11	0	3	4	5
79	3	3	1	1	12	0	3	4	5
79	3	1	0	1	13	1	4	5	5
79	3	3	1	1	14	1	3	4	5
79	3	1	0	1	15	0	3	4	5
79	3	3	1	1	16	1	4	4	5
80	3	2	0	0	1	0	4	4	5
80	3	2	0	0	2	1	6	6	5
80	3	3	1	1	3	0	4	3	5
80	3	2	0	0	4	0	4	4	5
80	3	4	1	0	5	1	5	5	6
80	3	1	0	1	6	1	4	4	5
80	3	4	1	0	7	0	3	3	5
80	3	1	0	1	8	1	5	5	5
80	3	4	1	0	9	1	3	3	5
80	3	1	0	1	10	0	3	3	5
80	3	2	0	0	11	1	6	5	5
80	3	3	1	1	12	1	5	4	5
80	3	1	0	1	13	0	4	4	5
80	3	4	1	0	14	0	3	3	5
80	3	3	1	1	15	1	4	4	5
80	3	3	1	1	16	0	3	4	5
81	3	1	0	1	1	0	5	4	5
81	3	4	1	0	2	0	4	3	5
81	3	1	0	1	3	1	4	5	6
81	3	4	1	0	4	1	4	4	5
81	3	2	0	0	5	0	4	4	5
81	3	3	1	1	6	0	3	3	4
81	3	2	0	0	7	1	5	5	5
81	3	2	0	0	8	1	5	5	5
81	3	4	1	0	9	1	4	5	5
81	3	2	0	0	10	0	4	4	4
81	3	4	1	0	11	0	2	2	5
81	3	1	0	1	12	1	3	4	5
81	3	3	1	1	13	1	4	4	5
81	3	3	1	1	14	0	3	4	5
81	3	3	1	1	15	1	4	5	6
81	3	1	0	1	16	0	4	5	5
82	3	3	1	1	1	1	6	5	4
82	3	1	0	1	2	1	5	4	4
82	3	4	1	0	3	1	3	4	4
82	3	2	0	0	4	1	6	5	5
82	3	2	0	0	5	1	6	5	5
82	3	4	1	0	6	0	2	4	5
82	3	2	0	0	7	0	4	5	5
82	3	2	0	0	8	0	5	4	4
82	3	4	1	0	9	1	4	3	5
82	3	1	0	1	10	1	4	4	5
82	3	4	1	0	11	0	3	3	4
82	3	1	0	1	12	0	3	3	4
82	3	3	1	1	13	0	3	3	5
82	3	3	1	1	14	0	3	3	5
82	3	3	1	1	15	1	4	5	5
82	3	1	0	1	16	0	4	4	5
83	3	1	0	1	1	1	5	5	5
83	3	2	0	0	2	1	6	5	5
83	3	2	0	0	3	0	4	5	5
83	3	4	1	0	4	1	4	4	5
83	3	1	0	1	5	0	3	3	4
83	3	2	0	0	6	1	6	6	5
83	3	2	0	0	7	0	4	4	4
83	3	1	0	1	8	1	4	4	4
83	3	4	1	0	9	0	2	3	5
83	3	3	1	1	10	0	3	3	5
83	3	3	1	1	11	1	4	4	5
83	3	1	0	1	12	0	4	4	5
83	3	4	1	0	13	0	3	3	4
83	3	3	1	1	14	0	3	3	4
83	3	4	1	0	15	1	4	5	4
83	3	3	1	1	16	1	4	5	5
84	3	2	0	0	1	0	6	5	6
84	3	4	1	0	2	0	5	4	5
84	3	1	0	1	3	1	4	5	5
84	3	2	0	0	4	1	6	5	5
84	3	4	1	0	5	1	4	4	5
84	3	1	0	1	6	1	4	4	5
84	3	4	1	0	7	0	2	3	5
84	3	2	0	0	8	0	4	4	5
84	3	3	1	1	9	0	2	4	5
84	3	2	0	0	10	1	5	4	5
84	3	1	0	1	11	0	4	4	5
84	3	3	1	1	12	1	4	4	5
84	3	4	1	0	13	1	3	4	5
84	3	1	0	1	14	0	4	4	5
84	3	3	1	1	15	1	5	5	5
84	3	3	1	1	16	0	3	3	5
85	3	4	1	0	1	1	4	5	6
85	3	2	0	0	2	0	5	4	5
85	3	2	0	0	3	0	5	4	5
85	3	4	1	0	4	1	5	4	5
85	3	2	0	0	5	1	6	5	5
85	3	4	1	0	6	0	2	2	5
85	3	1	0	1	7	1	4	4	5
85	3	4	1	0	8	0	3	3	4
85	3	2	0	0	9	1	5	5	5
85	3	3	1	1	10	1	4	4	5
85	3	1	0	1	11	0	3	3	4
85	3	1	0	1	12	1	4	4	5
85	3	3	1	1	13	0	3	4	5
85	3	1	0	1	14	0	4	4	5
85	3	3	1	1	15	0	3	4	5
85	3	3	1	1	16	1	4	5	6
86	3	4	1	0	1	1	5	4	6
86	3	4	1	0	2	0	4	5	5
86	3	2	0	0	3	1	6	5	5
86	3	1	0	1	4	1	5	4	5
86	3	2	0	0	5	0	4	4	4
86	3	1	0	1	6	0	3	2	5
86	3	2	0	0	7	1	6	5	5
86	3	3	1	1	8	0	3	2	6
86	3	1	0	1	9	0	4	3	6
86	3	2	0	0	10	0	3	3	5
86	3	4	1	0	11	1	2	2	6
86	3	1	0	1	12	1	4	3	5
86	3	4	1	0	13	0	2	2	6
86	3	3	1	1	14	1	4	3	6
86	3	3	1	1	15	0	3	5	6
86	3	3	1	1	16	1	4	5	6
87	3	4	1	0	1	0	4	5	6
87	3	2	0	0	2	0	6	6	5
87	3	2	0	0	3	1	6	5	6
87	3	2	0	0	4	0	5	4	5
87	3	4	1	0	5	1	4	3	5
87	3	1	0	1	6	1	4	5	4
87	3	2	0	0	7	1	6	5	5
87	3	1	0	1	8	0	3	4	6
87	3	4	1	0	9	0	3	4	5
87	3	4	1	0	10	1	4	5	6
87	3	1	0	1	11	1	4	5	5
87	3	3	1	1	12	0	3	4	5
87	3	1	0	1	13	0	4	4	5
87	3	3	1	1	14	1	4	4	5
87	3	3	1	1	15	0	3	4	5
87	3	3	1	1	16	1	4	5	5
88	3	2	0	0	1	1	5	5	6
88	3	4	1	0	2	1	4	5	6
88	3	1	0	1	3	1	4	4	5
88	3	4	1	0	4	0	3	3	6
88	3	1	0	1	5	0	4	4	5
88	3	1	0	1	6	1	4	4	5
88	3	2	0	0	7	0	4	4	4
88	3	4	1	0	8	1	3	3	5
88	3	4	1	0	9	0	3	3	4
88	3	3	1	1	10	0	3	3	4
88	3	2	0	0	11	1	5	5	5
88	3	1	0	1	12	0	4	4	5
88	3	3	1	1	13	1	3	4	5
88	3	2	0	0	14	0	4	4	5
88	3	3	1	1	15	0	3	4	5
88	3	3	1	1	16	1	4	5	5
89	3	1	0	1	1	0	5	4	5
89	3	2	0	0	2	1	6	5	5
89	3	2	0	0	3	0	4	4	4
89	3	1	0	1	4	1	5	4	5
89	3	4	1	0	5	1	3	3	5
89	3	4	1	0	6	0	2	3	4
89	3	2	0	0	7	0	4	4	5
89	3	1	0	1	8	1	5	4	5
89	3	4	1	0	9	0	3	3	4
89	3	2	0	0	10	1	5	5	5
89	3	1	0	1	11	0	4	4	5
89	3	3	1	1	12	0	3	3	5
89	3	3	1	1	13	1	4	4	6
89	3	4	1	0	14	1	5	5	5
89	3	3	1	1	15	0	3	4	5
89	3	3	1	1	16	1	4	5	5
90	3	1	0	1	1	0	4	4	5
90	3	1	0	1	2	0	5	5	5
90	3	1	0	1	3	1	6	5	5
90	3	1	0	1	4	1	5	5	5
90	3	2	0	0	5	0	4	4	5
90	3	2	0	0	6	0	4	4	4
90	3	2	0	0	7	1	6	5	5
90	3	2	0	0	8	1	5	5	5
90	3	4	1	0	9	0	3	3	4
90	3	4	1	0	10	0	3	2	5
90	3	4	1	0	11	1	4	5	5
90	3	4	1	0	12	1	4	4	5
90	3	3	1	1	13	0	4	3	5
90	3	3	1	1	14	0	4	3	5
90	3	3	1	1	15	1	4	4	5
90	3	3	1	1	16	1	5	5	6
91	4	1	0	0	1	0	2	2	4
91	4	1	0	0	2	0	4	5	4
91	4	1	0	0	3	1	2	2	5
91	4	1	0	0	4	1	4	4	4
91	4	2	0	1	5	0	3	3	4
91	4	2	0	1	6	0	4	4	4
91	4	2	0	1	7	1	5	6	4
91	4	2	0	1	8	1	4	5	2
91	4	4	1	1	9	0	2	2	4
91	4	4	1	1	10	0	2	2	5
91	4	4	1	1	11	1	4	3	4
91	4	4	1	1	12	1	5	4	5
91	4	3	1	0	13	0	2	2	5
91	4	3	1	0	14	0	3	3	5
91	4	3	1	0	15	1	5	3	5
91	4	3	1	0	16	1	6	6	4
92	4	1	0	0	1	0	3	3	5
92	4	1	0	0	2	0	6	6	5
92	4	1	0	0	3	1	5	4	5
92	4	1	0	0	4	1	5	5	4
92	4	2	0	1	5	0	4	2	5
92	4	2	0	1	6	0	5	5	5
92	4	2	0	1	7	1	6	6	4
92	4	2	0	1	8	1	6	6	3
92	4	4	1	1	9	0	4	3	5
92	4	4	1	1	10	0	4	5	5
92	4	4	1	1	11	1	6	6	5
92	4	4	1	1	12	1	5	4	6
92	4	3	1	0	13	0	4	4	6
92	4	3	1	0	14	0	4	4	6
92	4	3	1	0	15	1	2	2	5
92	4	3	1	0	16	1	4	5	4
93	4	1	0	0	1	0	1	1	6
93	4	1	0	0	2	0	2	2	3
93	4	1	0	0	3	1	4	4	3
93	4	1	0	0	4	1	3	4	4
93	4	2	0	1	5	0	3	3	5
93	4	2	0	1	6	0	4	2	4
93	4	2	0	1	7	1	4	4	2
93	4	2	0	1	8	1	5	5	2
93	4	4	1	1	9	0	4	2	4
93	4	4	1	1	10	0	1	2	5
93	4	4	1	1	11	1	2	2	5
93	4	4	1	1	12	1	2	2	6
93	4	3	1	0	13	0	3	2	6
93	4	3	1	0	14	0	2	2	6
93	4	3	1	0	15	1	3	3	6
93	4	3	1	0	16	1	5	5	2
94	4	1	0	0	1	0	4	6	5
94	4	1	0	0	2	0	5	5	4
94	4	1	0	0	3	1	5	6	5
94	4	1	0	0	4	1	4	5	4
94	4	2	0	1	5	0	4	5	4
94	4	2	0	1	6	0	5	5	4
94	4	2	0	1	7	1	6	6	6
94	4	2	0	1	8	1	5	5	5
94	4	4	1	1	9	0	4	5	4
94	4	4	1	1	10	0	4	5	4
94	4	4	1	1	11	1	5	4	5
94	4	4	1	1	12	1	5	5	5
94	4	3	1	0	13	0	4	5	4
94	4	3	1	0	14	0	4	4	4
94	4	3	1	0	15	1	4	4	4
94	4	3	1	0	16	1	6	6	4
95	4	1	0	0	1	0	3	4	4
95	4	1	0	0	2	0	5	5	4
95	4	1	0	0	3	1	4	3	3
95	4	1	0	0	4	1	4	5	3
95	4	2	0	1	5	0	2	2	5
95	4	2	0	1	6	0	5	4	2
95	4	2	0	1	7	1	6	5	1
95	4	2	0	1	8	1	5	5	1
95	4	4	1	1	9	0	3	3	5
95	4	4	1	1	10	0	2	2	5
95	4	4	1	1	11	1	4	4	2
95	4	4	1	1	12	1	3	3	3
95	4	3	1	0	13	0	4	3	4
95	4	3	1	0	14	0	2	2	6
95	4	3	1	0	15	1	3	3	5
95	4	3	1	0	16	1	6	4	1
96	4	1	0	0	1	0	2	2	5
96	4	1	0	0	2	0	3	3	4
96	4	1	0	0	3	1	2	2	6
96	4	1	0	0	4	1	4	4	3
96	4	2	0	1	5	0	3	3	4
96	4	2	0	1	6	0	3	3	5
96	4	2	0	1	7	1	6	5	5
96	4	2	0	1	8	1	4	3	4
96	4	4	1	1	9	0	2	1	6
96	4	4	1	1	10	0	2	2	6
96	4	4	1	1	11	1	2	3	5
96	4	4	1	1	12	1	3	4	4
96	4	3	1	0	13	0	2	1	4
96	4	3	1	0	14	0	1	1	5
96	4	3	1	0	15	1	1	2	6
96	4	3	1	0	16	1	4	4	6
97	4	1	0	0	1	0	3	3	4
97	4	1	0	0	2	0	3	3	3
97	4	1	0	0	3	1	5	5	3
97	4	1	0	0	4	1	4	4	3
97	4	2	0	1	5	0	3	2	5
97	4	2	0	1	6	0	4	3	2
97	4	2	0	1	7	1	5	5	3
97	4	2	0	1	8	1	4	4	3
97	4	4	1	1	9	0	3	2	5
97	4	4	1	1	10	0	4	4	4
97	4	4	1	1	11	1	5	5	3
97	4	4	1	1	12	1	5	4	3
97	4	3	1	0	13	0	3	3	3
97	4	3	1	0	14	0	2	2	5
97	4	3	1	0	15	1	5	5	5
97	4	3	1	0	16	1	5	4	1
98	4	1	0	0	1	0	3	3	4
98	4	1	0	0	2	0	6	6	5
98	4	1	0	0	3	1	4	5	4
98	4	1	0	0	4	1	3	5	4
98	4	2	0	1	5	0	5	6	6
98	4	2	0	1	6	0	5	6	3
98	4	2	0	1	7	1	5	6	3
98	4	2	0	1	8	1	5	6	3
98	4	4	1	1	9	0	4	4	5
98	4	4	1	1	10	0	3	3	5
98	4	4	1	1	11	1	5	5	3
98	4	4	1	1	12	1	4	3	6
98	4	3	1	0	13	0	2	1	5
98	4	3	1	0	14	0	1	2	6
98	4	3	1	0	15	1	4	5	5
98	4	3	1	0	16	1	6	6	2
99	4	1	0	0	1	0	1	1	6
99	4	1	0	0	2	0	4	4	6
99	4	1	0	0	3	1	4	3	5
99	4	1	0	0	4	1	4	4	3
99	4	2	0	1	5	0	2	3	5
99	4	2	0	1	6	0	2	2	3
99	4	2	0	1	7	1	3	3	3
99	4	2	0	1	8	1	2	1	3
99	4	4	1	1	9	0	2	2	5
99	4	4	1	1	10	0	5	4	5
99	4	4	1	1	11	1	3	3	4
99	4	4	1	1	12	1	4	3	5
99	4	3	1	0	13	0	4	3	4
99	4	3	1	0	14	0	2	2	6
99	4	3	1	0	15	1	1	3	6
99	4	3	1	0	16	1	5	5	4
100	4	1	0	0	1	0	2	1	3
100	4	1	0	0	2	0	3	3	3
100	4	1	0	0	3	1	2	3	1
100	4	1	0	0	4	1	4	4	3
100	4	2	0	1	5	0	3	2	3
100	4	2	0	1	6	0	4	4	4
100	4	2	0	1	7	1	4	5	2
100	4	2	0	1	8	1	1	1	1
100	4	4	1	1	9	0	4	3	4
100	4	4	1	1	10	0	4	3	3
100	4	4	1	1	11	1	3	2	3
100	4	4	1	1	12	1	3	2	3
100	4	3	1	0	13	0	3	2	5
100	4	3	1	0	14	0	3	2	3
100	4	3	1	0	15	1	2	3	3
100	4	3	1	0	16	1	2	4	1
101	4	1	0	0	1	0	5	5	3
101	4	1	0	0	2	0	4	4	4
101	4	1	0	0	3	1	4	3	4
101	4	1	0	0	4	1	5	4	3
101	4	2	0	1	5	0	4	3	3
101	4	2	0	1	6	0	3	4	1
101	4	2	0	1	7	1	6	4	2
101	4	2	0	1	8	1	5	4	2
101	4	4	1	1	9	0	3	2	5
101	4	4	1	1	10	0	3	3	4
101	4	4	1	1	11	1	3	3	4
101	4	4	1	1	12	1	4	2	4
101	4	3	1	0	13	0	2	2	5
101	4	3	1	0	14	0	3	3	4
101	4	3	1	0	15	1	4	3	4
101	4	3	1	0	16	1	4	4	3
102	4	1	0	0	1	0	2	2	1
102	4	1	0	0	2	0	4	5	4
102	4	1	0	0	3	1	5	5	3
102	4	1	0	0	4	1	5	4	2
102	4	2	0	1	5	0	4	3	2
102	4	2	0	1	6	0	3	3	2
102	4	2	0	1	7	1	6	5	3
102	4	2	0	1	8	1	5	5	5
102	4	4	1	1	9	0	3	2	3
102	4	4	1	1	10	0	2	1	3
102	4	4	1	1	11	1	3	1	2
102	4	4	1	1	12	1	4	3	5
102	4	3	1	0	13	0	4	4	1
102	4	3	1	0	14	0	1	1	2
102	4	3	1	0	15	1	4	3	4
102	4	3	1	0	16	1	5	5	4
103	4	1	0	0	1	0	2	3	4
103	4	1	0	0	2	0	3	2	4
103	4	1	0	0	3	1	5	4	2
103	4	1	0	0	4	1	2	3	3
103	4	2	0	1	5	0	3	3	3
103	4	2	0	1	6	0	5	5	4
103	4	2	0	1	7	1	4	3	2
103	4	2	0	1	8	1	5	5	3
103	4	4	1	1	9	0	1	1	2
103	4	4	1	1	10	0	2	2	4
103	4	4	1	1	11	1	1	2	4
103	4	4	1	1	12	1	3	3	4
103	4	3	1	0	13	0	1	2	3
103	4	3	1	0	14	0	1	1	2
103	4	3	1	0	15	1	2	2	2
103	4	3	1	0	16	1	6	4	4
104	4	1	0	0	1	0	4	2	4
104	4	1	0	0	2	0	4	3	5
104	4	1	0	0	3	1	4	2	5
104	4	1	0	0	4	1	3	4	4
104	4	2	0	1	5	0	4	4	5
104	4	2	0	1	6	0	4	4	4
104	4	2	0	1	7	1	5	5	4
104	4	2	0	1	8	1	5	4	3
104	4	4	1	1	9	0	4	2	4
104	4	4	1	1	10	0	4	2	5
104	4	4	1	1	11	1	4	3	5
104	4	4	1	1	12	1	5	4	5
104	4	3	1	0	13	0	4	4	4
104	4	3	1	0	14	0	3	3	5
104	4	3	1	0	15	1	4	2	5
104	4	3	1	0	16	1	5	5	3
105	4	1	0	0	1	0	2	3	6
105	4	1	0	0	2	0	3	2	5
105	4	1	0	0	3	1	4	2	5
105	4	1	0	0	4	1	4	5	5
105	4	2	0	1	5	0	5	4	4
105	4	2	0	1	6	0	4	4	3
105	4	2	0	1	7	1	4	4	3
105	4	2	0	1	8	1	6	6	4
105	4	4	1	1	9	0	3	3	6
105	4	4	1	1	10	0	4	2	6
105	4	4	1	1	11	1	4	3	5
105	4	4	1	1	12	1	2	1	5
105	4	3	1	0	13	0	2	2	4
105	4	3	1	0	14	0	2	2	6
105	4	3	1	0	15	1	3	2	5
105	4	3	1	0	16	1	5	2	6
106	4	1	0	0	1	0	4	4	4
106	4	1	0	0	2	0	2	2	3
106	4	1	0	0	3	1	3	3	3
106	4	1	0	0	4	1	5	5	4
106	4	2	0	1	5	0	3	3	3
106	4	2	0	1	6	0	3	3	3
106	4	2	0	1	7	1	3	4	3
106	4	2	0	1	8	1	3	3	3
106	4	4	1	1	9	0	3	3	4
106	4	4	1	1	10	0	2	2	5
106	4	4	1	1	11	1	4	4	3
106	4	4	1	1	12	1	3	3	3
106	4	3	1	0	13	0	3	3	3
106	4	3	1	0	14	0	2	2	4
106	4	3	1	0	15	1	2	3	3
106	4	3	1	0	16	1	5	5	2
107	4	1	0	0	1	0	3	2	4
107	4	1	0	0	2	0	4	4	5
107	4	1	0	0	3	1	2	2	4
107	4	1	0	0	4	1	3	3	5
107	4	2	0	1	5	0	3	3	5
107	4	2	0	1	6	0	5	5	5
107	4	2	0	1	7	1	5	5	5
107	4	2	0	1	8	1	5	5	5
107	4	4	1	1	9	0	2	2	4
107	4	4	1	1	10	0	3	3	5
107	4	4	1	1	11	1	2	2	4
107	4	4	1	1	12	1	2	2	5
107	4	3	1	0	13	0	2	2	4
107	4	3	1	0	14	0	3	2	5
107	4	3	1	0	15	1	2	2	5
107	4	3	1	0	16	1	5	5	4
108	4	1	0	0	1	0	4	4	4
108	4	1	0	0	2	0	3	3	4
108	4	1	0	0	3	1	3	3	4
108	4	1	0	0	4	1	2	2	4
108	4	2	0	1	5	0	3	3	4
108	4	2	0	1	6	0	3	4	2
108	4	2	0	1	7	1	5	6	4
108	4	2	0	1	8	1	5	5	4
108	4	4	1	1	9	0	2	2	4
108	4	4	1	1	10	0	4	3	4
108	4	4	1	1	11	1	4	4	5
108	4	4	1	1	12	1	4	4	4
108	4	3	1	0	13	0	2	2	2
108	4	3	1	0	14	0	2	1	4
108	4	3	1	0	15	1	3	2	4
108	4	3	1	0	16	1	5	5	4
109	4	1	0	0	1	0	2	1	2
109	4	1	0	0	2	0	6	5	3
109	4	1	0	0	3	1	2	2	4
109	4	1	0	0	4	1	4	4	3
109	4	2	0	1	5	0	4	3	4
109	4	2	0	1	6	0	6	6	6
109	4	2	0	1	7	1	4	6	4
109	4	2	0	1	8	1	2	3	2
109	4	4	1	1	9	0	2	2	4
109	4	4	1	1	10	0	3	1	4
109	4	4	1	1	11	1	4	3	5
109	4	4	1	1	12	1	3	2	2
109	4	3	1	0	13	0	1	1	1
109	4	3	1	0	14	0	1	1	1
109	4	3	1	0	15	1	1	2	3
109	4	3	1	0	16	1	6	6	5
110	4	1	0	0	1	0	3	2	3
110	4	1	0	0	2	0	3	2	4
110	4	1	0	0	3	1	4	3	3
110	4	1	0	0	4	1	4	3	4
110	4	2	0	1	5	0	3	3	4
110	4	2	0	1	6	0	4	2	4
110	4	2	0	1	7	1	4	3	3
110	4	2	0	1	8	1	2	4	2
110	4	4	1	1	9	0	3	2	4
110	4	4	1	1	10	0	2	2	4
110	4	4	1	1	11	1	5	3	5
110	4	4	1	1	12	1	2	2	3
110	4	3	1	0	13	0	3	3	3
110	4	3	1	0	14	0	3	2	5
110	4	3	1	0	15	1	3	3	4
110	4	3	1	0	16	1	5	4	4
111	4	1	0	0	1	0	2	3	4
111	4	1	0	0	2	0	3	2	6
111	4	1	0	0	3	1	4	4	6
111	4	1	0	0	4	1	4	4	2
111	4	2	0	1	5	0	3	3	5
111	4	2	0	1	6	0	3	3	6
111	4	2	0	1	7	1	4	5	3
111	4	2	0	1	8	1	4	4	3
111	4	4	1	1	9	0	3	3	6
111	4	4	1	1	10	0	3	3	5
111	4	4	1	1	11	1	2	3	5
111	4	4	1	1	12	1	2	2	5
111	4	3	1	0	13	0	3	2	3
111	4	3	1	0	14	0	4	3	4
111	4	3	1	0	15	1	4	3	6
111	4	3	1	0	16	1	5	4	2
112	4	1	0	0	1	0	4	4	5
112	4	1	0	0	2	0	5	3	3
112	4	1	0	0	3	1	5	5	6
112	4	1	0	0	4	1	3	4	4
112	4	2	0	1	5	0	4	4	5
112	4	2	0	1	6	0	6	6	5
112	4	2	0	1	7	1	4	4	5
112	4	2	0	1	8	1	6	4	1
112	4	4	1	1	9	0	3	3	6
112	4	4	1	1	10	0	3	4	4
112	4	4	1	1	11	1	3	4	5
112	4	4	1	1	12	1	5	4	6
112	4	3	1	0	13	0	5	5	4
112	4	3	1	0	14	0	5	2	6
112	4	3	1	0	15	1	5	3	5
112	4	3	1	0	16	1	2	2	6
113	4	1	0	0	1	0	4	4	6
113	4	1	0	0	2	0	4	3	5
113	4	1	0	0	3	1	4	3	4
113	4	1	0	0	4	1	5	5	4
113	4	2	0	1	5	0	5	3	6
113	4	2	0	1	6	0	4	5	2
113	4	2	0	1	7	1	6	6	5
113	4	2	0	1	8	1	6	6	6
113	4	4	1	1	9	0	4	4	5
113	4	4	1	1	10	0	4	3	4
113	4	4	1	1	11	1	5	4	6
113	4	4	1	1	12	1	4	3	5
113	4	3	1	0	13	0	5	4	4
113	4	3	1	0	14	0	3	2	4
113	4	3	1	0	15	1	4	3	4
113	4	3	1	0	16	1	5	5	5
114	4	1	0	0	1	0	1	1	4
114	4	1	0	0	2	0	2	1	3
114	4	1	0	0	3	1	1	1	6
114	4	1	0	0	4	1	2	2	3
114	4	2	0	1	5	0	1	1	3
114	4	2	0	1	6	0	2	3	2
114	4	2	0	1	7	1	3	2	2
114	4	2	0	1	8	1	4	4	3
114	4	4	1	1	9	0	1	1	4
114	4	4	1	1	10	0	2	1	3
114	4	4	1	1	11	1	3	2	3
114	4	4	1	1	12	1	1	1	4
114	4	3	1	0	13	0	1	1	4
114	4	3	1	0	14	0	1	1	4
114	4	3	1	0	15	1	1	1	4
114	4	3	1	0	16	1	5	5	4
115	4	1	0	0	1	0	2	1	4
115	4	1	0	0	2	0	4	4	4
115	4	1	0	0	3	1	6	4	2
115	4	1	0	0	4	1	3	2	6
115	4	2	0	1	5	0	4	4	6
115	4	2	0	1	6	0	5	5	4
115	4	2	0	1	7	1	6	6	2
115	4	2	0	1	8	1	5	6	5
115	4	4	1	1	9	0	1	1	4
115	4	4	1	1	10	0	1	2	4
115	4	4	1	1	11	1	5	3	6
115	4	4	1	1	12	1	3	1	4
115	4	3	1	0	13	0	4	4	5
115	4	3	1	0	14	0	3	3	6
115	4	3	1	0	15	1	1	1	4
115	4	3	1	0	16	1	5	4	3
116	4	1	0	0	1	0	3	3	3
116	4	1	0	0	2	0	4	4	3
116	4	1	0	0	3	1	4	3	5
116	4	1	0	0	4	1	4	4	3
116	4	2	0	1	5	0	4	3	4
116	4	2	0	1	6	0	5	4	5
116	4	2	0	1	7	1	4	4	6
116	4	2	0	1	8	1	4	5	2
116	4	4	1	1	9	0	3	3	4
116	4	4	1	1	10	0	3	3	4
116	4	4	1	1	11	1	4	3	4
116	4	4	1	1	12	1	4	3	5
116	4	3	1	0	13	0	4	4	4
116	4	3	1	0	14	0	3	2	5
116	4	3	1	0	15	1	3	2	5
116	4	3	1	0	16	1	4	4	2
117	4	1	0	0	1	0	3	3	4
117	4	1	0	0	2	0	3	3	4
117	4	1	0	0	3	1	3	3	4
117	4	1	0	0	4	1	4	4	4
117	4	2	0	1	5	0	3	3	3
117	4	2	0	1	6	0	3	3	4
117	4	2	0	1	7	1	5	4	4
117	4	2	0	1	8	1	5	4	4
117	4	4	1	1	9	0	3	3	4
117	4	4	1	1	10	0	3	3	4
117	4	4	1	1	11	1	3	3	4
117	4	4	1	1	12	1	3	3	4
117	4	3	1	0	13	0	3	3	4
117	4	3	1	0	14	0	3	3	5
117	4	3	1	0	15	1	3	3	4
117	4	3	1	0	16	1	4	4	3
118	4	1	0	0	1	0	3	2	4
118	4	1	0	0	2	0	3	3	3
118	4	1	0	0	3	1	2	1	4
118	4	1	0	0	4	1	3	3	3
118	4	2	0	1	5	0	4	3	5
118	4	2	0	1	6	0	4	5	3
118	4	2	0	1	7	1	4	4	3
118	4	2	0	1	8	1	2	3	2
118	4	4	1	1	9	0	3	2	4
118	4	4	1	1	10	0	2	1	3
118	4	4	1	1	11	1	4	3	4
118	4	4	1	1	12	1	2	1	3
118	4	3	1	0	13	0	3	3	3
118	4	3	1	0	14	0	4	3	4
118	4	3	1	0	15	1	4	2	5
118	4	3	1	0	16	1	5	6	3
119	4	1	0	0	1	0	2	2	4
119	4	1	0	0	2	0	3	3	3
119	4	1	0	0	3	1	2	2	5
119	4	1	0	0	4	1	4	3	4
119	4	2	0	1	5	0	3	2	4
119	4	2	0	1	6	0	4	3	2
119	4	2	0	1	7	1	3	3	1
119	4	2	0	1	8	1	5	4	2
119	4	4	1	1	9	0	2	2	3
119	4	4	1	1	10	0	3	2	3
119	4	4	1	1	11	1	2	2	3
119	4	4	1	1	12	1	2	2	4
119	4	3	1	0	13	0	2	2	3
119	4	3	1	0	14	0	2	1	2
119	4	3	1	0	15	1	3	2	4
119	4	3	1	0	16	1	3	4	3
120	4	1	0	0	1	0	3	3	3
120	4	1	0	0	2	0	3	4	3
120	4	1	0	0	3	1	3	2	3
120	4	1	0	0	4	1	3	3	3
120	4	2	0	1	5	0	3	3	3
120	4	2	0	1	6	0	2	2	2
120	4	2	0	1	7	1	4	3	3
120	4	2	0	1	8	1	4	4	4
120	4	4	1	1	9	0	4	4	4
120	4	4	1	1	10	0	5	4	5
120	4	4	1	1	11	1	3	3	3
120	4	4	1	1	12	1	2	4	2
120	4	3	1	0	13	0	5	5	5
120	4	3	1	0	14	0	5	4	4
120	4	3	1	0	15	1	2	3	3
120	4	3	1	0	16	1	2	4	3
